# Supplementary material for: Identification of Natural Isonitriles Through Ligation to an Azomethine Imine Probe
Source: Chemistry. 2026 Jan 15;32(11):e03642. doi: 10.1002/chem.202503642 (PMC13005658; doi:10.1002/chem.202503642)
Supplement: Supplementary file 1 — The authors have cited additional references within the Supporting Information. [file CHEM-32-e03642-s002.zip]

Archive with 1 entries (1 files):
- w240625_1_1.cif
