# Supplementary material for: Identification of Natural Isonitriles Through Ligation to an Azomethine Imine Probe
Source: Chemistry. 2026 Jan 15;32(11):e03642. doi: 10.1002/chem.202503642 (PMC13005658; doi:10.1002/chem.202503642)
Supplement: Supplementary file 1 — The authors have cited additional references within the Supporting Information. [file CHEM-32-e03642-s002.zip › w240625_1_1.cif]

data_w240625_1_1
_audit_creation_date               2025-06-25
_audit_creation_method
;
Olex2 1.5
(compiled 2025.05.31 svn.r86d253d1 for OlexSys, GUI svn.r7254)
;
_shelx_SHELXL_version_number       '2019/3'
loop_
  _audit_author_name
  _audit_author_email
  _audit_author_address
 'Biedermann, M.' maurice.biedermann@org.chem.ethz.ch LOC-Wennemers

_audit_contact_author_address      ?
_audit_contact_author_email        ?
_audit_contact_author_name         ''
_audit_contact_author_phone        ?
_publ_contact_author_id_orcid      ?
_publ_section_acknowledgements
;
X-Ray services provided by SMoCC - The Small Molecule Crystallography
Center of ETH Zurich. 
;
_publ_section_references
;
Dolomanov, O.V., Bourhis, L.J., Gildea, R.J, Howard, J.A.K. & Puschmann, H.
 (2009), J. Appl. Cryst. 42, 339-341.

Sheldrick, G.M. (2015). Acta Cryst. A71, 3-8.

Sheldrick, G.M. (2015). Acta Cryst. C71, 3-8.
;
_chemical_name_common              ?
_chemical_name_systematic          ?
_chemical_formula_moiety           'C28 H33 Br2 N3 O6'
_chemical_formula_sum              'C28 H33 Br2 N3 O6'
_chemical_formula_weight           667.39
_chemical_melting_point            ?
_chemical_oxdiff_formula           C28H33Br2N3O6
loop_
  _atom_type_symbol
  _atom_type_description
  _atom_type_scat_dispersion_real
  _atom_type_scat_dispersion_imag
  _atom_type_scat_source
 'C' 'C' 0.0181 0.0091 'International Tables Vol C Tables 4.2.6.8 and 6.1.1.4'
 'H' 'H' 0.0000 0.0000 'International Tables Vol C Tables 4.2.6.8 and 6.1.1.4'
 'N' 'N' 0.0311 0.0180 'International Tables Vol C Tables 4.2.6.8 and 6.1.1.4'
 'O' 'O' 0.0492 0.0322 'International Tables Vol C Tables 4.2.6.8 and 6.1.1.4'
 'Br' 'Br' -0.6763 1.2805
 'International Tables Vol C Tables 4.2.6.8 and 6.1.1.4'

_shelx_space_group_comment
;
The symmetry employed for this shelxl refinement is uniquely defined
by the following loop, which should always be used as a source of
symmetry information in preference to the above space-group names.
They are only intended as comments.
;
_space_group_crystal_system        'triclinic'
_space_group_IT_number             2
_space_group_name_H-M_alt          'P -1'
_space_group_name_Hall             '-P 1'
loop_
  _space_group_symop_operation_xyz
 'x, y, z'
 '-x, -y, -z'

_cell_length_a                     10.50500(10)
_cell_length_b                     12.48980(10)
_cell_length_c                     12.85210(10)
_cell_angle_alpha                  118.5650(10)
_cell_angle_beta                   104.4610(10)
_cell_angle_gamma                  91.4520(10)
_cell_volume                       1413.16(2)
_cell_formula_units_Z              2
_cell_measurement_reflns_used      38886
_cell_measurement_temperature      100.0(1)
_cell_measurement_theta_max        74.2390
_cell_measurement_theta_min        4.0730
_shelx_estimated_absorpt_T_max     0.794
_shelx_estimated_absorpt_T_min     0.583
_exptl_absorpt_coefficient_mu      4.031
_exptl_absorpt_correction_T_max    0.944
_exptl_absorpt_correction_T_min    0.717
_exptl_absorpt_correction_type     gaussian
_exptl_absorpt_process_details
;
CrysAlisPro 1.171.43.143a (Rigaku Oxford Diffraction, 2024)
Numerical absorption correction based on gaussian integration over
a multifaceted crystal model
Empirical absorption correction using spherical harmonics,
implemented in SCALE3 ABSPACK scaling algorithm.
;
_exptl_absorpt_special_details     ?
_exptl_crystal_colour              'clear colourless'
_exptl_crystal_colour_lustre       clear
_exptl_crystal_colour_primary      colourless
_exptl_crystal_density_diffrn      1.568
_exptl_crystal_density_meas        ?
_exptl_crystal_density_method      ?
_exptl_crystal_description         block
_exptl_crystal_F_000               680
loop_
  _exptl_crystal_face_index_h
  _exptl_crystal_face_index_k
  _exptl_crystal_face_index_l
  _exptl_crystal_face_perp_dist
 -2 -6 8 0.0474
 2 6 -8 0.0734
 -1 -7 0 0.0600
 1 7 0 0.0329
 -6 1 0 0.0235
 7 -1 0 0.0328
 1 4 -8 0.0807
 3 3 -8 0.0842
 -2 6 -6 0.0451
 5 -5 0 0.0544

_exptl_crystal_size_max            0.15
_exptl_crystal_size_mid            0.104
_exptl_crystal_size_min            0.059
loop_
  _exptl_oxdiff_crystal_face_indexfrac_h
  _exptl_oxdiff_crystal_face_indexfrac_k
  _exptl_oxdiff_crystal_face_indexfrac_l
  _exptl_oxdiff_crystal_face_x
  _exptl_oxdiff_crystal_face_y
  _exptl_oxdiff_crystal_face_z
 -2.0347 -6.0969 7.7332 -0.2273 0.3377 0.9134
 2.0357 6.1299 -7.7117 0.2308 -0.3428 -0.9106
 -0.9575 -6.8907 0.2381 -0.5679 0.8230 -0.0065
 0.8820 6.7340 0.1077 0.5675 -0.8220 0.0480
 -6.4806 0.9103 -0.4633 0.6864 0.7256 -0.0490
 6.5586 -0.7656 0.1301 -0.6870 -0.7266 0.0091
 0.8071 3.7109 -8.2611 0.1015 0.0997 -0.9898
 3.3719 3.3383 -8.0509 -0.1707 -0.1881 -0.9672
 -2.1957 6.3184 -6.2864 0.6775 0.0507 -0.7337
 5.1417 -5.4111 0.3237 -0.9967 -0.0802 0.0090

_exptl_transmission_factor_max     ?
_exptl_transmission_factor_min     ?
_diffrn_reflns_av_R_equivalents    0.0222
_diffrn_reflns_av_unetI/netI       0.0106
_diffrn_reflns_Laue_measured_fraction_full  0.991
_diffrn_reflns_Laue_measured_fraction_max  0.960
_diffrn_reflns_limit_h_max         13
_diffrn_reflns_limit_h_min         -13
_diffrn_reflns_limit_k_max         15
_diffrn_reflns_limit_k_min         -15
_diffrn_reflns_limit_l_max         14
_diffrn_reflns_limit_l_min         -12
_diffrn_reflns_number              54142
_diffrn_reflns_point_group_measured_fraction_full  0.991
_diffrn_reflns_point_group_measured_fraction_max  0.960
_diffrn_reflns_theta_full          67.684
_diffrn_reflns_theta_max           74.511
_diffrn_reflns_theta_min           4.090
_diffrn_ambient_environment        N~2~
_diffrn_ambient_temperature        100.0(1)
_diffrn_detector                   'Hybrid Pixel Array Detector'
_diffrn_detector_area_resol_mean   10.0000
_diffrn_detector_type              'HyPix-Arc 150'
_diffrn_measured_fraction_theta_full  0.991
_diffrn_measured_fraction_theta_max  0.960
_diffrn_measurement_details
;
List of Runs (angles in degrees, time in seconds):

  # Type    Start    End  Width  t~exp~   \w     \q     \k     \f   Frames
--------------------------------------------------------------------------
  1  \w      0.00  25.00   0.50    0.05    --   -6.00  76.00 111.94   50
  2  \w      7.00  32.00   0.50    0.05    --   -2.00  72.00  59.16   50
  3  \w    -60.00 -35.00   0.50    0.05    --  -72.64  75.00 -36.83   50
  4  \w    -65.00 -40.00   0.50    0.05    --  -72.64  78.00 -56.88   50
  5  \w    -43.00 -16.00   0.50    0.05    --  -54.00  73.00 -99.78   54
  6  \w    -46.00 -20.00   0.50    0.05    --  -62.00  62.00-106.74   52
  7  \w      0.00  25.00   0.50    0.05    --   -6.00  76.00-116.38   50
  8  \w    -57.00 -32.00   0.50    0.05    --  -72.64  68.00  24.43   50
  9  \w    -35.00 -10.00   0.50    0.05    --  -54.00  52.00  74.01   50
 10  \w    -35.00 -10.00   0.50    0.05    --  -54.00  52.00  80.96   50
 11  \w    -59.00 -34.00   0.50    0.05    --  -72.64  69.00 156.87   50
 12  \w    -95.00 -65.00   0.50    0.05    --  -69.39 130.00 168.00   60
 13  \w    -60.00 -26.00   0.50    0.05    --  -69.39 130.00 168.00   68
 14  \w    -48.00 -23.00   0.50    0.05    --  -66.25 130.00 168.00   50
 15  \w   -100.00 -73.00   0.50    0.05    --  -75.17 127.00 -43.77   54
 16  \w    -65.00 -32.00   0.50    0.05    --  -75.17 127.00 -43.77   66
 17  \w    -54.00 -21.00   0.50    0.05    --  -66.25 125.00 -90.00   66
 18  \w    -57.00 -32.00   0.50    0.05    --  -75.17 128.00-123.26   50
 19  \w   -101.00 -75.00   0.50    0.05    --  -75.17 128.00-123.26   52
 20  \w    -94.00 -52.00   0.50    0.05    --  -69.39 125.00  30.00   84
 21  \w    -73.00 -21.00   0.50    0.05    --  -66.25 125.00  90.00  104
 22  \w    -79.00 -23.00   0.50    0.05    --  -66.25 125.00 120.00  112
 23  \w    -42.00 -15.00   0.50    0.05    --  -22.00 121.00  90.71   54
 24  \w    -51.00 -25.00   0.50    0.05    --  -69.39 125.00  60.00   52
 25  \w    -62.00 -25.00   0.50    0.05    --  -66.25 125.00  30.00   74
 26  \w    -69.00 -21.00   0.50    0.05    --  -66.25 125.00 -60.00   96
 27  \w    -89.00 -63.00   0.50    0.05    --  -66.25 125.00 -90.00   52
 28  \w     17.00  42.00   0.50    0.05    --    6.00  68.00-127.65   50
 29  \w     17.00  42.00   0.50    0.05    --    6.00  67.00 -57.24   50
 30  \w     21.00  46.00   0.50    0.05    --   10.00  67.00 -28.58   50
 31  \w     26.00  51.00   0.50    0.05    --   14.00  64.00 -89.75   50
 32  \w     17.00  42.00   0.50    0.05    --    6.00  68.00 109.90   50
 33  \w     22.00  47.00   0.50    0.05    --   10.00  66.00 144.30   50
 34  \w     22.00  47.00   0.50    0.05    --   10.00  66.00 179.31   50
 35  \w     31.00  56.00   0.50    0.05    --   18.00  62.00  68.90   50
 36  \w     26.00  51.00   0.50    0.05    --   14.00  63.00  94.99   50
 37  \w     31.00  56.00   0.50    0.05    --   18.00  62.00 148.55   50
 38  \w     30.00  55.00   0.50    0.05    --   18.00  63.00  27.65   50
 39  \w     32.00  57.00   0.50    0.05    --   18.00  58.00 118.48   50
 40  \w     30.00  55.00   0.50    0.05    --   18.00  63.00  -0.67   50
 41  \w     32.00  57.00   0.50    0.05    --   18.00  58.00 -12.79   50
 42  \w     37.00  62.00   0.50    0.05    --   22.00  55.00 -34.32   50
 43  \w     31.00  56.00   0.50    0.05    --   18.00  61.00 -65.10   50
 44  \w     41.00  66.00   0.50    0.05    --   26.00  55.00-174.33   50
 45  \w     30.00  55.00   0.50    0.05    --   18.00  63.00-136.62   50
 46  \w     65.00  90.00   0.50    0.05    --   50.00  55.00  41.98   50
 47  \w     53.00  78.00   0.50    0.05    --   38.00  55.00  78.41   50
 48  \w     49.00  74.00   0.50    0.05    --   34.00  55.00 107.58   50
 49  \w     53.00  78.00   0.50    0.05    --   38.00  54.00 145.66   50
 50  \w     65.00  90.00   0.50    0.05    --   50.00  55.00  60.72   50
 51  \w     57.00  82.00   0.50    0.05    --   42.00  54.00 101.48   50
 52  \w     49.00  74.00   0.50    0.05    --   34.00  54.00 -12.98   50
 53  \w     37.00  62.00   0.50    0.05    --   22.00  54.00  12.64   50
 54  \w     65.00  90.00   0.50    0.05    --   50.00  54.00  83.77   50
 55  \w     57.00  82.00   0.50    0.05    --   42.00  53.00 128.67   50
 56  \w     49.00  74.00   0.50    0.05    --   34.00  54.00 -43.73   50
 57  \w     57.00  82.00   0.50    0.05    --   42.00  54.00-128.83   50
 58  \w     57.00  82.00   0.50    0.05    --   42.00  53.00-157.30   50
 59  \w     49.00  74.00   0.50    0.05    --   34.00  54.00-172.70   50
 60  \w     57.00  82.00   0.50    0.05    --   42.00  54.00-143.89   50
 61  \w     62.00  87.00   0.50    0.05    --   46.00  52.00-171.01   50
 62  \w     49.00  74.00   0.50    0.05    --   34.00  53.00 -73.31   50
 63  \w     53.00  78.00   0.50    0.05    --   38.00  53.00  11.87   50
 64  \w     58.00  83.00   0.50    0.05    --   42.00  52.00  19.71   50
 65  \w     65.00  90.00   0.50    0.05    --   50.00  53.00 106.64   50
 66  \w     57.00  82.00   0.50    0.05    --   42.00  53.00 164.72   50
 67  \w     62.00  87.00   0.50    0.05    --   46.00  52.00 155.34   50
 68  \w     39.00  67.00   0.50    0.05    --   22.00  52.00-100.97   56
 69  \w     54.00  79.00   0.50    0.05    --   38.00  52.00 -66.79   50
 70  \w     50.00  75.00   0.50    0.05    --   34.00  52.00  45.95   50
 71  \w     97.00 122.00   0.50    0.05    --   75.17  37.00 153.80   50
 72  \w     71.00 111.00   0.50    0.05    --   72.89  12.00 176.41   80
 73  \w     89.00 114.00   0.50    0.05    --   72.89  22.00  98.48   50
 74  \w     62.00 102.00   0.50    0.05    --   75.17  11.00 147.26   80
 75  \w     88.00 113.00   0.50    0.05    --   75.17  19.00  32.55   50
 76  \w     65.00 105.00   0.50    0.05    --   75.17  11.00-107.56   80
 77  \w     59.00  85.00   0.50    0.05    --   72.89  11.00-126.28   52
 78  \w     36.00  61.00   0.50    0.05    --   77.85-125.00   0.00   50
 79  \w     63.00  90.00   0.50    0.05    --   67.93-130.00  95.00   54
 80  \w     32.00  58.00   0.50    0.05    --   67.93-130.00  95.00   52
 81  \w     28.00  59.00   0.50    0.05    --   70.78-130.00  95.00   62
 82  \w     28.00  97.00   0.50    0.05    --   70.78-125.00 150.00  138
 83  \w     41.00 102.00   0.50    0.05    --   77.85-130.00  95.00  122
 84  \w     26.00  77.00   0.50    0.05    --   67.93-125.00 -30.00  102
 85  \w     75.00 100.00   0.50    0.05    --   77.85-125.00  30.00   50
 86  \w     33.00  65.00   0.50    0.05    --   77.85-125.00  30.00   64
 87  \w     33.00 100.00   0.50    0.05    --   77.85-125.00  60.00  134
 88  \w     33.00 100.00   0.50    0.05    --   77.85-125.00 -60.00  134
 89  \w     74.00  99.00   0.50    0.05    --   77.85-125.00-120.00   50
 90  \w     42.00  67.00   0.50    0.05    --   77.85-125.00-120.00   50
 91  \w     34.00  61.00   0.50    0.05    --   77.85-125.00-180.00   54
 92  \w     73.00 100.00   0.50    0.05    --   77.85-125.00-180.00   54
 93  \w     75.00 100.00   0.50    0.05    --   77.85-125.00-150.00   50
 94  \w     28.00  97.00   0.50    0.05    --   70.78-125.00-120.00  138
 95  \w     35.00  60.00   0.50    0.05    --   77.85-125.00-150.00   50
 96  \w     34.00  96.00   0.50    0.05    --   77.85-125.00 -90.00  124
 97  \w     75.00 100.00   0.50    0.05    --   77.85-125.00   0.00   50
 98  \w     75.00 100.00   0.50    0.05    --   77.85-125.00 150.00   50
 99  \w     43.00  68.00   0.50    0.05    --   77.85-125.00 150.00   50
100  \w    -50.00 -24.00   0.50    0.05    --  -10.00 -63.00-110.72   52
101  \w    -50.00 -24.00   0.50    0.05    --  -10.00 -62.00 -45.80   52
102  \w    -76.00 -50.00   0.50    0.05    --  -34.00 -53.00  11.29   52
103  \w    -79.00 -53.00   0.50    0.05    --  -34.00 -51.00  41.56   52
104  \w    -84.00 -58.00   0.50    0.05    --  -38.00 -49.00 -92.69   52
105  \w    -80.00 -54.00   0.50    0.05    --  -38.00 -47.00-172.52   52
106  \w   -105.00 -69.00   0.50    0.05    --  -75.17 -11.00-101.24   72
107  \w   -111.00 -86.00   0.50    0.05    --  -72.64 -67.00 -98.18   50
108  \w   -116.00 -90.00   0.50    0.05    --  -75.17 -68.00 -30.96   52
109  \w   -111.00 -86.00   0.50    0.05    --  -74.00 -67.00-173.93   50
110  \w   -114.00 -87.00   0.50    0.05    --  -72.64 -67.00  15.20   54
111  \w   -116.00 -87.00   0.50    0.05    --  -75.17 -66.00 -80.54   58
112  \w   -111.00 -86.00   0.50    0.05    --  -72.64 -67.00  40.17   50
113  \w   -113.00 -87.00   0.50    0.05    --  -72.64 -67.00  64.68   52
114  \w   -113.00 -85.00   0.50    0.05    --  -72.64 -66.00 118.40   56
115  \w   -110.00 -84.00   0.50    0.05    --  -72.64 -65.00 126.34   52
116  \w   -114.00 -87.00   0.50    0.05    --  -75.17 -66.00 163.86   54
117  \w   -112.00 -86.00   0.50    0.05    --  -72.64 -67.00 175.94   52
118  \w   -112.00 -84.00   0.50    0.05    --  -72.64 -65.00 140.45   56
119  \w   -110.00 -84.00   0.50    0.05    --  -72.64 -65.00 -30.98   52
120  \w   -109.00 -84.00   0.50    0.05    --  -72.64 -65.00 -47.59   50
121  \w   -110.00 -85.00   0.50    0.05    --  -72.64 -65.00-114.82   50
122  \w   -112.00 -84.00   0.50    0.05    --  -72.64 -65.00-155.58   56
123  \w   -107.00 -82.00   0.50    0.05    --  -70.00 -62.00-142.06   50
124  \w   -110.00 -85.00   0.50    0.05    --  -72.64 -64.00 -91.77   50
125  \w   -111.00 -82.00   0.50    0.05    --  -70.00 -62.00-146.68   58
126  \w   -109.00 -83.00   0.50    0.05    --  -70.00 -63.00  -7.72   52
127  \w   -113.00 -88.00   0.50    0.05    --  -72.64 -61.00 -69.80   50
128  \w   -114.00 -87.00   0.50    0.05    --  -72.64 -61.00  50.26   54
129  \w   -111.00 -85.00   0.50    0.05    --  -72.64 -64.00 154.07   52
130  \w   -109.00 -83.00   0.50    0.05    --  -70.00 -64.00 103.99   52
131  \w   -111.00 -86.00   0.50    0.05    --  -72.64 -61.00  92.29   50
132  \w   -113.00 -86.00   0.50    0.05    --  -70.00 -59.00  79.87   54
133  \w   -111.00 -83.00   0.50    0.05    --  -70.00 -59.00  62.23   56
134  \w   -106.00 -80.00   0.50    0.05    --  -66.00 -60.00  17.27   52
135  \w   -107.00 -81.00   0.50    0.05    --  -66.00 -61.00  11.49   52
136  \w   -109.00 -82.00   0.50    0.05    --  -66.00 -58.00 112.47   54
137  \w   -107.00 -81.00   0.50    0.05    --  -66.00 -58.00 -53.52   52
138  \w   -111.00 -83.00   0.50    0.05    --  -66.00 -56.00 -32.86   56
139  \w   -109.00 -82.00   0.50    0.05    --  -66.00 -60.00-173.22   54
140  \w    -95.00 -69.00   0.50    0.05    --  -54.00 -55.00 -97.33   52
141  \w    -99.00 -73.00   0.50    0.05    --  -58.00 -55.00-110.10   52
142  \w   -106.00 -80.00   0.50    0.05    --  -66.00 -58.00 -71.57   52
143  \w    -99.00 -73.00   0.50    0.05    --  -58.00 -55.00-140.74   52
144  \w    -95.00 -70.00   0.50    0.05    --  -54.00 -55.00 -54.30   50
145  \w    -95.00 -69.00   0.50    0.05    --  -54.00 -55.00 -63.98   52
146  \w   -104.00 -78.00   0.50    0.05    --  -58.00 -54.00-128.44   52
147  \w   -102.00 -77.00   0.50    0.05    --  -58.00 -27.00  17.70   50
148  \w   -119.00 -94.00   0.50    0.05    --  -75.17 -27.00  14.40   50
149  \w   -114.00 -89.00   0.50    0.05    --  -72.64 -22.00 -49.53   50
150  \w   -115.00 -90.00   0.50    0.05    --  -72.64 -24.00 -82.74   50
151  \w   -114.00 -89.00   0.50    0.05    --  -72.64 -20.00-137.54   50
152  \w   -100.00 -74.00   0.50    0.05    --  -58.00 -55.00 125.61   52
153  \w   -113.00 -86.00   0.50    0.05    --  -70.00 -55.00 162.77   54
154  \w   -105.00 -79.00   0.50    0.05    --  -62.00 -52.00 160.40   52
155  \w   -105.00 -73.00   0.50    0.05    --  -66.00 -15.00 179.79   64
156  \w   -103.00 -69.00   0.50    0.05    --  -72.64 -13.00 139.01   68
157  \w   -116.00 -91.00   0.50    0.05    --  -75.17 -22.00 118.74   50
158  \w   -104.00 -67.00   0.50    0.05    --  -72.64 -11.00  37.75   74
159  \w   -114.00 -89.00   0.50    0.05    --  -72.64 -19.00 -29.33   50
160  \w   -103.00 -78.00   0.50    0.05    --  -72.64 -11.00 -35.20   50
161  \w    -98.00 -54.00   0.50    0.05    --  -66.00 -11.00-148.65   88
;
_diffrn_measurement_device         'four-circle diffractometer'
_diffrn_measurement_device_type    'XtaLAB Synergy R, HyPix-Arc 150'
_diffrn_measurement_method         '\w scans'
_diffrn_orient_matrix_type        
 'CrysAlisPro convention (1999,Acta A55,543-557)'
_diffrn_orient_matrix_UB_11        -0.0939510000
_diffrn_orient_matrix_UB_12        0.0962285000
_diffrn_orient_matrix_UB_13        0.0217559000
_diffrn_orient_matrix_UB_21        -0.1216289000
_diffrn_orient_matrix_UB_22        -0.1049981000
_diffrn_orient_matrix_UB_23        -0.0711183000
_diffrn_orient_matrix_UB_31        -0.0004304000
_diffrn_orient_matrix_UB_32        0.0052284000
_diffrn_orient_matrix_UB_33        0.1221242000
_diffrn_oxdiff_ac3_digest_hkl      412a3ba08b878b11619189784b65cce92f9910
_diffrn_oxdiff_digest_hkl
;
43b00b7a505a35da020195df6dd76d300fa293
;
_diffrn_radiation_monochromator    mirror
_diffrn_radiation_probe            x-ray
_diffrn_radiation_type             'Cu K\a'
_diffrn_radiation_wavelength       1.54184
_diffrn_source                     'Rotating-anode X-ray tube'
_diffrn_source_type                'PhotonJet R (Cu) X-ray Source'
_reflns_Friedel_coverage           0.000
_reflns_Friedel_fraction_full      .
_reflns_Friedel_fraction_max       .
_reflns_number_gt                  5370
_reflns_number_total               5550
_reflns_special_details
;
 Reflections were merged by SHELXL according to the crystal
 class for the calculation of statistics and refinement.
 
 _reflns_Friedel_fraction is defined as the number of unique
 Friedel pairs measured divided by the number that would be
 possible theoretically, ignoring centric projections and
 systematic absences.
;
_reflns_threshold_expression       'I > 2\s(I)'
_computing_cell_refinement         'CrysAlisPro 1.171.43.143a (Rigaku OD, 2024)'
_computing_data_collection        
 'CrysAlisPro system (CCD 43.143a 64-bit (release 25-10-2024))'
_computing_data_reduction          'CrysAlisPro 1.171.43.143a (Rigaku OD, 2024)'
_computing_molecular_graphics      'Olex2 1.5 (Dolomanov et al., 2009)'
_computing_publication_material    'Olex2 1.5 (Dolomanov et al., 2009)'
_computing_structure_refinement    'SHELXL 2019/3 (Sheldrick, 2015)'
_computing_structure_solution      'SHELXT 2018/2 (Sheldrick, 2018)'
_refine_diff_density_max           0.375
_refine_diff_density_min           -0.621
_refine_diff_density_rms           0.054
_refine_ls_extinction_coef         .
_refine_ls_extinction_method       none
_refine_ls_goodness_of_fit_ref     1.056
_refine_ls_hydrogen_treatment      mixed
_refine_ls_matrix_type             full
_refine_ls_number_parameters       365
_refine_ls_number_reflns           5550
_refine_ls_number_restraints       4
_refine_ls_R_factor_all            0.0254
_refine_ls_R_factor_gt             0.0246
_refine_ls_restrained_S_all        1.058
_refine_ls_shift/su_max            0.000
_refine_ls_shift/su_mean           0.000
_refine_ls_structure_factor_coef   Fsqd
_refine_ls_weighting_details      
 'w=1/[\s^2^(Fo^2^)+(0.0267P)^2^+1.3150P] where P=(Fo^2^+2Fc^2^)/3'
_refine_ls_weighting_scheme        calc
_refine_ls_wR_factor_gt            0.0610
_refine_ls_wR_factor_ref           0.0614
_refine_special_details            ?
_olex2_refinement_description
;
1. Fixed Uiso
 At 1.2 times of:
  All C(H) groups, All C(H,H) groups, All N(H) groups
 At 1.5 times of:
  All C(H,H,H) groups, All O(H) groups
2. Restrained distances
 O1-H1 = O6-H6
 0.93 with sigma of 0.02
 N1-H1A = N3-H3
 0.93 with sigma of 0.02
3.a Ternary CH refined with riding coordinates:
 C12(H12), C8(H8)
3.b Secondary CH2 refined with riding coordinates:
 C18(H18A,H18B), C17(H17A,H17B), C14(H14A,H14B), C16(H16A,H16B), C7(H7A,H7B),
 C19(H19A,H19B), C15(H15A,H15B), C20(H20A,H20B), C21(H21A,H21B)
3.c Aromatic/amide H refined with riding coordinates:
 C24(H24), C28(H28), C5(H5), C3(H3A), C2(H2), C6(H6A)
3.d Idealised Me refined as rotating group:
 C10(H10A,H10B,H10C)
;
_atom_sites_solution_hydrogens     mixed
_atom_sites_solution_primary       dual
_atom_sites_solution_secondary     ?
loop_
  _atom_site_label
  _atom_site_type_symbol
  _atom_site_fract_x
  _atom_site_fract_y
  _atom_site_fract_z
  _atom_site_U_iso_or_equiv
  _atom_site_adp_type
  _atom_site_occupancy
  _atom_site_site_symmetry_order
  _atom_site_calc_flag
  _atom_site_refinement_flags_posn
  _atom_site_refinement_flags_adp
  _atom_site_refinement_flags_occupancy
  _atom_site_disorder_assembly
  _atom_site_disorder_group
 Br1 Br -0.08904(2) 0.21930(2) 0.40809(2) 0.02375(6) Uani 1 1 d . . . . .
 Br2 Br 0.13343(2) -0.14430(2) 0.06622(2) 0.03475(7) Uani 1 1 d . . . . .
 O4 O 0.67796(12) 0.50203(11) 0.43421(12) 0.0233(3) Uani 1 1 d . . . . .
 O6 O -0.04750(13) -0.03221(12) 0.23956(13) 0.0266(3) Uani 1 1 d D . . . .
 H6 H -0.042(2) -0.1085(16) 0.190(2) 0.040 Uiso 1 1 d D U . . .
 O5 O 0.26808(13) 0.31026(12) 0.11329(12) 0.0263(3) Uani 1 1 d . . . . .
 O3 O 0.51300(14) 0.22349(12) 0.27941(14) 0.0305(3) Uani 1 1 d . . . . .
 O2 O 0.61485(14) 0.11026(12) 0.13727(13) 0.0298(3) Uani 1 1 d . . . . .
 O1 O 0.89058(14) 0.71644(12) 0.09605(13) 0.0304(3) Uani 1 1 d D . . . .
 H1 H 0.842(2) 0.702(2) 0.0237(18) 0.046 Uiso 1 1 d D U . . .
 N3 N 0.30424(14) 0.43776(13) 0.32029(15) 0.0207(3) Uani 1 1 d D . . . .
 H3 H 0.300(2) 0.446(2) 0.3925(16) 0.025 Uiso 1 1 d D U . . .
 N1 N 0.54407(14) 0.42052(13) 0.23582(14) 0.0204(3) Uani 1 1 d D . . . .
 H1A H 0.4642(17) 0.420(2) 0.1909(19) 0.025 Uiso 1 1 d D U . . .
 N2 N 0.35003(14) 0.54433(13) 0.31718(15) 0.0225(3) Uani 1 1 d . . . . .
 C26 C 0.02577(17) 0.05035(16) 0.22960(17) 0.0215(4) Uani 1 1 d . . . . .
 C25 C 0.01942(17) 0.17556(16) 0.30091(17) 0.0209(3) Uani 1 1 d . . . . .
 C11 C 0.57877(17) 0.50151(15) 0.35769(17) 0.0200(3) Uani 1 1 d . . . . .
 C22 C 0.25281(17) 0.33141(16) 0.21375(17) 0.0221(4) Uani 1 1 d . . . . .
 C27 C 0.11128(18) 0.02226(16) 0.15605(18) 0.0243(4) Uani 1 1 d . . . . .
 C13 C 0.53567(17) 0.71954(15) 0.40029(17) 0.0214(4) Uani 1 1 d . . . . .
 C12 C 0.48863(17) 0.59866(16) 0.39938(17) 0.0206(3) Uani 1 1 d . . . . .
 H12 H 0.489900 0.621579 0.485631 0.025 Uiso 1 1 calc R U . . .
 C1 C 0.85731(18) 0.62279(17) 0.11611(18) 0.0248(4) Uani 1 1 d . . . . .
 C24 C 0.09272(16) 0.26770(16) 0.29903(17) 0.0205(3) Uani 1 1 d . . . . .
 H24 H 0.087085 0.352018 0.349534 0.025 Uiso 1 1 calc R U . . .
 C18 C 0.67515(18) 0.78076(16) 0.49413(18) 0.0248(4) Uani 1 1 d . . . . .
 H18A H 0.737936 0.721768 0.470760 0.030 Uiso 1 1 calc R U . . .
 H18B H 0.671412 0.800574 0.577560 0.030 Uiso 1 1 calc R U . . .
 C28 C 0.18309(17) 0.11236(17) 0.14997(17) 0.0234(4) Uani 1 1 d . . . . .
 H28 H 0.237763 0.089871 0.096464 0.028 Uiso 1 1 calc R U . . .
 C17 C 0.72740(19) 0.89994(17) 0.4993(2) 0.0294(4) Uani 1 1 d . . . . .
 H17A H 0.671704 0.963084 0.533881 0.035 Uiso 1 1 calc R U . . .
 H17B H 0.819872 0.932467 0.555571 0.035 Uiso 1 1 calc R U . . .
 C14 C 0.54364(19) 0.69295(17) 0.27273(18) 0.0254(4) Uani 1 1 d . . . . .
 H14A H 0.454592 0.653250 0.210988 0.030 Uiso 1 1 calc R U . . .
 H14B H 0.606212 0.634280 0.246865 0.030 Uiso 1 1 calc R U . . .
 C23 C 0.17485(17) 0.23602(16) 0.22258(17) 0.0208(3) Uani 1 1 d . . . . .
 C5 C 0.73819(19) 0.42459(17) 0.05155(18) 0.0262(4) Uani 1 1 d . . . . .
 H5 H 0.678198 0.350965 -0.011518 0.031 Uiso 1 1 calc R U . . .
 C3 C 0.88006(18) 0.54761(18) 0.25912(19) 0.0265(4) Uani 1 1 d . . . . .
 H3A H 0.917792 0.559567 0.339990 0.032 Uiso 1 1 calc R U . . .
 C16 C 0.7255(2) 0.87843(18) 0.3718(2) 0.0320(4) Uani 1 1 d . . . . .
 H16A H 0.795214 0.829142 0.344924 0.038 Uiso 1 1 calc R U . . .
 H16B H 0.747388 0.959202 0.377903 0.038 Uiso 1 1 calc R U . . .
 C4 C 0.79219(18) 0.43952(17) 0.16909(18) 0.0236(4) Uani 1 1 d . . . . .
 C9 C 0.57150(18) 0.21373(16) 0.20705(18) 0.0237(4) Uani 1 1 d . . . . .
 C8 C 0.60497(18) 0.31316(16) 0.17597(18) 0.0233(4) Uani 1 1 d . . . . .
 H8 H 0.563622 0.276591 0.084534 0.028 Uiso 1 1 calc R U . . .
 C7 C 0.75562(18) 0.34362(17) 0.20139(18) 0.0244(4) Uani 1 1 d . . . . .
 H7A H 0.800958 0.374395 0.290341 0.029 Uiso 1 1 calc R U . . .
 H7B H 0.788392 0.266952 0.152422 0.029 Uiso 1 1 calc R U . . .
 C2 C 0.91398(18) 0.63862(18) 0.23345(18) 0.0265(4) Uani 1 1 d . . . . .
 H2 H 0.975646 0.711393 0.295832 0.032 Uiso 1 1 calc R U . . .
 C19 C 0.43592(19) 0.80692(17) 0.4449(2) 0.0285(4) Uani 1 1 d . . . . .
 H19A H 0.440898 0.827686 0.530622 0.034 Uiso 1 1 calc R U . . .
 H19B H 0.461427 0.884753 0.446699 0.034 Uiso 1 1 calc R U . . .
 C6 C 0.77033(19) 0.51534(17) 0.02460(18) 0.0272(4) Uani 1 1 d . . . . .
 H6A H 0.732736 0.503571 -0.056207 0.033 Uiso 1 1 calc R U . . .
 C15 C 0.5906(2) 0.81110(18) 0.2740(2) 0.0309(4) Uani 1 1 d . . . . .
 H15A H 0.598090 0.789367 0.191167 0.037 Uiso 1 1 calc R U . . .
 H15B H 0.523743 0.866649 0.291934 0.037 Uiso 1 1 calc R U . . .
 C20 C 0.29329(19) 0.74986(18) 0.3620(2) 0.0331(5) Uani 1 1 d . . . . .
 H20A H 0.232232 0.807618 0.395227 0.040 Uiso 1 1 calc R U . . .
 H20B H 0.285802 0.734381 0.277399 0.040 Uiso 1 1 calc R U . . .
 C21 C 0.25445(18) 0.62914(18) 0.3566(2) 0.0307(4) Uani 1 1 d . . . . .
 H21A H 0.251500 0.646443 0.439479 0.037 Uiso 1 1 calc R U . . .
 H21B H 0.164144 0.588937 0.297470 0.037 Uiso 1 1 calc R U . . .
 C10 C 0.5909(2) 0.00810(18) 0.1577(2) 0.0343(5) Uani 1 1 d . . . . .
 H10A H 0.633061 -0.059967 0.108974 0.051 Uiso 1 1 calc R U . . .
 H10B H 0.494586 -0.020248 0.132010 0.051 Uiso 1 1 calc R U . . .
 H10C H 0.628698 0.035406 0.246055 0.051 Uiso 1 1 calc R U . . .

loop_
  _atom_site_aniso_label
  _atom_site_aniso_U_11
  _atom_site_aniso_U_22
  _atom_site_aniso_U_33
  _atom_site_aniso_U_23
  _atom_site_aniso_U_13
  _atom_site_aniso_U_12
 Br1 0.02066(10) 0.02294(10) 0.02847(11) 0.01190(8) 0.01078(7) 0.00265(7)
 Br2 0.03976(12) 0.01662(10) 0.04555(14) 0.00817(9) 0.02482(10) 0.00279(8)
 O4 0.0215(6) 0.0214(6) 0.0297(7) 0.0148(5) 0.0073(5) 0.0047(5)
 O6 0.0280(7) 0.0168(6) 0.0352(7) 0.0111(6) 0.0142(6) -0.0016(5)
 O5 0.0249(6) 0.0278(7) 0.0290(7) 0.0167(6) 0.0078(5) -0.0006(5)
 O3 0.0329(7) 0.0274(7) 0.0401(8) 0.0210(6) 0.0166(6) 0.0050(6)
 O2 0.0392(8) 0.0161(6) 0.0368(8) 0.0144(6) 0.0133(6) 0.0048(5)
 O1 0.0345(7) 0.0229(7) 0.0324(8) 0.0169(6) 0.0027(6) -0.0066(6)
 N3 0.0191(7) 0.0171(7) 0.0300(8) 0.0144(6) 0.0084(6) 0.0014(5)
 N1 0.0180(7) 0.0170(7) 0.0281(8) 0.0123(6) 0.0077(6) 0.0037(6)
 N2 0.0172(7) 0.0174(7) 0.0382(9) 0.0176(7) 0.0087(6) 0.0033(6)
 C26 0.0180(8) 0.0181(8) 0.0270(9) 0.0112(7) 0.0050(7) -0.0014(6)
 C25 0.0160(8) 0.0208(9) 0.0261(9) 0.0117(7) 0.0064(7) 0.0029(6)
 C11 0.0185(8) 0.0150(8) 0.0320(10) 0.0149(7) 0.0099(7) 0.0017(6)
 C22 0.0159(8) 0.0231(9) 0.0311(10) 0.0166(8) 0.0068(7) 0.0035(7)
 C27 0.0240(9) 0.0174(8) 0.0276(10) 0.0082(7) 0.0083(7) 0.0006(7)
 C13 0.0183(8) 0.0145(8) 0.0328(10) 0.0131(7) 0.0071(7) 0.0035(6)
 C12 0.0180(8) 0.0176(8) 0.0289(9) 0.0131(7) 0.0079(7) 0.0033(6)
 C1 0.0245(9) 0.0213(9) 0.0324(10) 0.0154(8) 0.0106(8) 0.0027(7)
 C24 0.0167(8) 0.0176(8) 0.0261(9) 0.0114(7) 0.0040(7) 0.0011(6)
 C18 0.0225(9) 0.0182(8) 0.0322(10) 0.0137(8) 0.0040(7) 0.0021(7)
 C28 0.0210(8) 0.0230(9) 0.0269(9) 0.0119(8) 0.0096(7) 0.0015(7)
 C17 0.0231(9) 0.0175(9) 0.0423(11) 0.0154(8) 0.0011(8) -0.0006(7)
 C14 0.0254(9) 0.0198(9) 0.0326(10) 0.0160(8) 0.0057(8) 0.0003(7)
 C23 0.0172(8) 0.0202(8) 0.0249(9) 0.0126(7) 0.0038(7) 0.0002(6)
 C5 0.0279(9) 0.0194(9) 0.0274(10) 0.0098(8) 0.0063(8) 0.0004(7)
 C3 0.0220(9) 0.0290(10) 0.0293(10) 0.0159(8) 0.0060(7) 0.0046(7)
 C16 0.0270(10) 0.0245(10) 0.0514(13) 0.0239(9) 0.0128(9) 0.0008(8)
 C4 0.0212(8) 0.0230(9) 0.0317(10) 0.0156(8) 0.0116(7) 0.0087(7)
 C9 0.0220(9) 0.0173(8) 0.0288(10) 0.0111(7) 0.0043(7) 0.0009(7)
 C8 0.0251(9) 0.0168(8) 0.0306(10) 0.0124(8) 0.0111(7) 0.0051(7)
 C7 0.0241(9) 0.0229(9) 0.0310(10) 0.0156(8) 0.0108(7) 0.0079(7)
 C2 0.0197(9) 0.0253(9) 0.0309(10) 0.0132(8) 0.0037(7) 0.0005(7)
 C19 0.0245(9) 0.0189(9) 0.0457(12) 0.0176(9) 0.0128(8) 0.0074(7)
 C6 0.0299(10) 0.0242(9) 0.0269(10) 0.0136(8) 0.0064(8) 0.0003(7)
 C15 0.0349(11) 0.0244(10) 0.0384(11) 0.0211(9) 0.0083(9) -0.0002(8)
 C20 0.0204(9) 0.0237(10) 0.0622(14) 0.0263(10) 0.0129(9) 0.0080(7)
 C21 0.0192(9) 0.0237(9) 0.0558(13) 0.0230(9) 0.0150(9) 0.0083(7)
 C10 0.0423(12) 0.0201(9) 0.0417(12) 0.0188(9) 0.0077(9) 0.0014(8)

_geom_special_details
;
 All esds (except the esd in the dihedral angle between two l.s. planes)
 are estimated using the full covariance matrix.  The cell esds are taken
 into account individually in the estimation of esds in distances, angles
 and torsion angles; correlations between esds in cell parameters are only
 used when they are defined by crystal symmetry.  An approximate (isotropic)
 treatment of cell esds is used for estimating esds involving l.s. planes.
;
loop_
  _geom_bond_atom_site_label_1
  _geom_bond_atom_site_label_2
  _geom_bond_distance
  _geom_bond_site_symmetry_2
  _geom_bond_publ_flag
 Br1 C25 1.8946(18) . ?
 Br2 C27 1.8912(18) . ?
 O4 C11 1.239(2) . ?
 O6 H6 0.871(16) . ?
 O6 C26 1.344(2) . ?
 O5 C22 1.242(2) . ?
 O3 C9 1.199(2) . ?
 O2 C9 1.344(2) . ?
 O2 C10 1.449(2) . ?
 O1 H1 0.872(17) . ?
 O1 C1 1.367(2) . ?
 N3 H3 0.898(15) . ?
 N3 N2 1.4258(19) . ?
 N3 C22 1.336(2) . ?
 N1 H1A 0.890(15) . ?
 N1 C11 1.338(2) . ?
 N1 C8 1.450(2) . ?
 N2 C12 1.481(2) . ?
 N2 C21 1.477(2) . ?
 C26 C25 1.398(2) . ?
 C26 C27 1.395(3) . ?
 C25 C24 1.382(2) . ?
 C11 C12 1.532(2) . ?
 C22 C23 1.493(2) . ?
 C27 C28 1.383(2) . ?
 C13 C12 1.570(2) . ?
 C13 C18 1.538(2) . ?
 C13 C14 1.534(3) . ?
 C13 C19 1.542(2) . ?
 C12 H12 1.0000 . ?
 C1 C2 1.389(3) . ?
 C1 C6 1.382(3) . ?
 C24 H24 0.9500 . ?
 C24 C23 1.391(3) . ?
 C18 H18A 0.9900 . ?
 C18 H18B 0.9900 . ?
 C18 C17 1.539(2) . ?
 C28 H28 0.9500 . ?
 C28 C23 1.390(3) . ?
 C17 H17A 0.9900 . ?
 C17 H17B 0.9900 . ?
 C17 C16 1.523(3) . ?
 C14 H14A 0.9900 . ?
 C14 H14B 0.9900 . ?
 C14 C15 1.535(2) . ?
 C5 H5 0.9500 . ?
 C5 C4 1.391(3) . ?
 C5 C6 1.390(3) . ?
 C3 H3A 0.9500 . ?
 C3 C4 1.387(3) . ?
 C3 C2 1.387(3) . ?
 C16 H16A 0.9900 . ?
 C16 H16B 0.9900 . ?
 C16 C15 1.528(3) . ?
 C4 C7 1.512(2) . ?
 C9 C8 1.532(2) . ?
 C8 H8 1.0000 . ?
 C8 C7 1.532(2) . ?
 C7 H7A 0.9900 . ?
 C7 H7B 0.9900 . ?
 C2 H2 0.9500 . ?
 C19 H19A 0.9900 . ?
 C19 H19B 0.9900 . ?
 C19 C20 1.520(3) . ?
 C6 H6A 0.9500 . ?
 C15 H15A 0.9900 . ?
 C15 H15B 0.9900 . ?
 C20 H20A 0.9900 . ?
 C20 H20B 0.9900 . ?
 C20 C21 1.516(3) . ?
 C21 H21A 0.9900 . ?
 C21 H21B 0.9900 . ?
 C10 H10A 0.9800 . ?
 C10 H10B 0.9800 . ?
 C10 H10C 0.9800 . ?

loop_
  _geom_angle_atom_site_label_1
  _geom_angle_atom_site_label_2
  _geom_angle_atom_site_label_3
  _geom_angle
  _geom_angle_site_symmetry_1
  _geom_angle_site_symmetry_3
  _geom_angle_publ_flag
 C26 O6 H6 113.1(17) . . ?
 C9 O2 C10 115.36(16) . . ?
 C1 O1 H1 110.6(18) . . ?
 N2 N3 H3 119.3(14) . . ?
 C22 N3 H3 120.8(14) . . ?
 C22 N3 N2 119.34(15) . . ?
 C11 N1 H1A 116.5(14) . . ?
 C11 N1 C8 125.84(15) . . ?
 C8 N1 H1A 115.4(14) . . ?
 N3 N2 C12 110.29(13) . . ?
 N3 N2 C21 105.28(13) . . ?
 C21 N2 C12 112.84(15) . . ?
 O6 C26 C25 117.93(16) . . ?
 O6 C26 C27 125.50(16) . . ?
 C27 C26 C25 116.55(16) . . ?
 C26 C25 Br1 118.23(13) . . ?
 C24 C25 Br1 119.34(13) . . ?
 C24 C25 C26 122.38(16) . . ?
 O4 C11 N1 123.81(16) . . ?
 O4 C11 C12 120.50(16) . . ?
 N1 C11 C12 115.68(15) . . ?
 O5 C22 N3 123.73(16) . . ?
 O5 C22 C23 120.95(16) . . ?
 N3 C22 C23 115.31(16) . . ?
 C26 C27 Br2 118.51(13) . . ?
 C28 C27 Br2 119.22(14) . . ?
 C28 C27 C26 122.23(17) . . ?
 C18 C13 C12 109.31(14) . . ?
 C18 C13 C19 108.76(15) . . ?
 C14 C13 C12 112.17(14) . . ?
 C14 C13 C18 108.08(15) . . ?
 C14 C13 C19 112.27(15) . . ?
 C19 C13 C12 106.18(14) . . ?
 N2 C12 C11 109.30(14) . . ?
 N2 C12 C13 109.89(14) . . ?
 N2 C12 H12 108.2 . . ?
 C11 C12 C13 112.86(14) . . ?
 C11 C12 H12 108.2 . . ?
 C13 C12 H12 108.2 . . ?
 O1 C1 C2 117.66(17) . . ?
 O1 C1 C6 122.33(17) . . ?
 C6 C1 C2 120.01(17) . . ?
 C25 C24 H24 120.3 . . ?
 C25 C24 C23 119.47(16) . . ?
 C23 C24 H24 120.3 . . ?
 C13 C18 H18A 109.2 . . ?
 C13 C18 H18B 109.2 . . ?
 C13 C18 C17 111.94(15) . . ?
 H18A C18 H18B 107.9 . . ?
 C17 C18 H18A 109.2 . . ?
 C17 C18 H18B 109.2 . . ?
 C27 C28 H28 120.2 . . ?
 C27 C28 C23 119.66(17) . . ?
 C23 C28 H28 120.2 . . ?
 C18 C17 H17A 109.2 . . ?
 C18 C17 H17B 109.2 . . ?
 H17A C17 H17B 107.9 . . ?
 C16 C17 C18 112.19(16) . . ?
 C16 C17 H17A 109.2 . . ?
 C16 C17 H17B 109.2 . . ?
 C13 C14 H14A 109.2 . . ?
 C13 C14 H14B 109.2 . . ?
 C13 C14 C15 112.10(16) . . ?
 H14A C14 H14B 107.9 . . ?
 C15 C14 H14A 109.2 . . ?
 C15 C14 H14B 109.2 . . ?
 C24 C23 C22 121.73(16) . . ?
 C28 C23 C22 118.58(16) . . ?
 C28 C23 C24 119.67(16) . . ?
 C4 C5 H5 119.4 . . ?
 C6 C5 H5 119.4 . . ?
 C6 C5 C4 121.28(17) . . ?
 C4 C3 H3A 119.3 . . ?
 C4 C3 C2 121.32(18) . . ?
 C2 C3 H3A 119.3 . . ?
 C17 C16 H16A 109.1 . . ?
 C17 C16 H16B 109.1 . . ?
 C17 C16 C15 112.66(16) . . ?
 H16A C16 H16B 107.8 . . ?
 C15 C16 H16A 109.1 . . ?
 C15 C16 H16B 109.1 . . ?
 C5 C4 C7 122.14(17) . . ?
 C3 C4 C5 118.11(17) . . ?
 C3 C4 C7 119.74(17) . . ?
 O3 C9 O2 124.33(17) . . ?
 O3 C9 C8 126.38(16) . . ?
 O2 C9 C8 109.27(15) . . ?
 N1 C8 C9 111.36(15) . . ?
 N1 C8 H8 106.6 . . ?
 N1 C8 C7 113.90(15) . . ?
 C9 C8 H8 106.6 . . ?
 C9 C8 C7 111.30(15) . . ?
 C7 C8 H8 106.6 . . ?
 C4 C7 C8 112.78(15) . . ?
 C4 C7 H7A 109.0 . . ?
 C4 C7 H7B 109.0 . . ?
 C8 C7 H7A 109.0 . . ?
 C8 C7 H7B 109.0 . . ?
 H7A C7 H7B 107.8 . . ?
 C1 C2 H2 120.2 . . ?
 C3 C2 C1 119.66(17) . . ?
 C3 C2 H2 120.2 . . ?
 C13 C19 H19A 109.1 . . ?
 C13 C19 H19B 109.1 . . ?
 H19A C19 H19B 107.9 . . ?
 C20 C19 C13 112.32(16) . . ?
 C20 C19 H19A 109.1 . . ?
 C20 C19 H19B 109.1 . . ?
 C1 C6 C5 119.60(18) . . ?
 C1 C6 H6A 120.2 . . ?
 C5 C6 H6A 120.2 . . ?
 C14 C15 H15A 109.4 . . ?
 C14 C15 H15B 109.4 . . ?
 C16 C15 C14 111.07(16) . . ?
 C16 C15 H15A 109.4 . . ?
 C16 C15 H15B 109.4 . . ?
 H15A C15 H15B 108.0 . . ?
 C19 C20 H20A 109.8 . . ?
 C19 C20 H20B 109.8 . . ?
 H20A C20 H20B 108.2 . . ?
 C21 C20 C19 109.46(16) . . ?
 C21 C20 H20A 109.8 . . ?
 C21 C20 H20B 109.8 . . ?
 N2 C21 C20 111.36(15) . . ?
 N2 C21 H21A 109.4 . . ?
 N2 C21 H21B 109.4 . . ?
 C20 C21 H21A 109.4 . . ?
 C20 C21 H21B 109.4 . . ?
 H21A C21 H21B 108.0 . . ?
 O2 C10 H10A 109.5 . . ?
 O2 C10 H10B 109.5 . . ?
 O2 C10 H10C 109.5 . . ?
 H10A C10 H10B 109.5 . . ?
 H10A C10 H10C 109.5 . . ?
 H10B C10 H10C 109.5 . . ?

loop_
  _geom_torsion_atom_site_label_1
  _geom_torsion_atom_site_label_2
  _geom_torsion_atom_site_label_3
  _geom_torsion_atom_site_label_4
  _geom_torsion
  _geom_torsion_site_symmetry_1
  _geom_torsion_site_symmetry_2
  _geom_torsion_site_symmetry_3
  _geom_torsion_site_symmetry_4
  _geom_torsion_publ_flag
 Br1 C25 C24 C23 178.50(13) . . . . ?
 Br2 C27 C28 C23 -175.37(14) . . . . ?
 O4 C11 C12 N2 -149.09(15) . . . . ?
 O4 C11 C12 C13 88.3(2) . . . . ?
 O6 C26 C25 Br1 1.2(2) . . . . ?
 O6 C26 C25 C24 178.79(16) . . . . ?
 O6 C26 C27 Br2 -2.5(3) . . . . ?
 O6 C26 C27 C28 179.63(18) . . . . ?
 O5 C22 C23 C24 -142.59(18) . . . . ?
 O5 C22 C23 C28 36.0(2) . . . . ?
 O3 C9 C8 N1 -6.2(3) . . . . ?
 O3 C9 C8 C7 122.0(2) . . . . ?
 O2 C9 C8 N1 171.98(15) . . . . ?
 O2 C9 C8 C7 -59.8(2) . . . . ?
 O1 C1 C2 C3 178.10(17) . . . . ?
 O1 C1 C6 C5 -178.60(18) . . . . ?
 N3 N2 C12 C11 58.36(18) . . . . ?
 N3 N2 C12 C13 -177.28(14) . . . . ?
 N3 N2 C21 C20 178.10(17) . . . . ?
 N3 C22 C23 C24 38.0(2) . . . . ?
 N3 C22 C23 C28 -143.41(17) . . . . ?
 N1 C11 C12 N2 32.1(2) . . . . ?
 N1 C11 C12 C13 -90.48(18) . . . . ?
 N1 C8 C7 C4 -54.4(2) . . . . ?
 N2 N3 C22 O5 16.6(2) . . . . ?
 N2 N3 C22 C23 -164.06(14) . . . . ?
 C26 C25 C24 C23 0.9(3) . . . . ?
 C26 C27 C28 C23 2.5(3) . . . . ?
 C25 C26 C27 Br2 175.76(13) . . . . ?
 C25 C26 C27 C28 -2.1(3) . . . . ?
 C25 C24 C23 C22 177.97(16) . . . . ?
 C25 C24 C23 C28 -0.6(3) . . . . ?
 C11 N1 C8 C9 69.7(2) . . . . ?
 C11 N1 C8 C7 -57.2(2) . . . . ?
 C22 N3 N2 C12 -127.47(16) . . . . ?
 C22 N3 N2 C21 110.52(18) . . . . ?
 C27 C26 C25 Br1 -177.21(13) . . . . ?
 C27 C26 C25 C24 0.4(3) . . . . ?
 C27 C28 C23 C22 -179.67(17) . . . . ?
 C27 C28 C23 C24 -1.1(3) . . . . ?
 C13 C18 C17 C16 -54.4(2) . . . . ?
 C13 C14 C15 C16 56.6(2) . . . . ?
 C13 C19 C20 C21 57.6(2) . . . . ?
 C12 N2 C21 C20 57.8(2) . . . . ?
 C12 C13 C18 C17 179.82(15) . . . . ?
 C12 C13 C14 C15 -179.60(15) . . . . ?
 C12 C13 C19 C20 -58.6(2) . . . . ?
 C18 C13 C12 N2 175.34(15) . . . . ?
 C18 C13 C12 C11 -62.4(2) . . . . ?
 C18 C13 C14 C15 -59.02(19) . . . . ?
 C18 C13 C19 C20 -176.12(16) . . . . ?
 C18 C17 C16 C15 50.7(2) . . . . ?
 C17 C16 C15 C14 -51.5(2) . . . . ?
 C14 C13 C12 N2 -64.80(18) . . . . ?
 C14 C13 C12 C11 57.48(19) . . . . ?
 C14 C13 C18 C17 57.5(2) . . . . ?
 C14 C13 C19 C20 64.3(2) . . . . ?
 C5 C4 C7 C8 -55.6(2) . . . . ?
 C3 C4 C7 C8 123.03(18) . . . . ?
 C4 C5 C6 C1 -0.2(3) . . . . ?
 C4 C3 C2 C1 1.2(3) . . . . ?
 C9 C8 C7 C4 178.74(15) . . . . ?
 C8 N1 C11 O4 8.0(3) . . . . ?
 C8 N1 C11 C12 -173.25(15) . . . . ?
 C2 C1 C6 C5 1.2(3) . . . . ?
 C2 C3 C4 C5 -0.2(3) . . . . ?
 C2 C3 C4 C7 -178.80(17) . . . . ?
 C19 C13 C12 N2 58.17(19) . . . . ?
 C19 C13 C12 C11 -179.55(15) . . . . ?
 C19 C13 C18 C17 -64.7(2) . . . . ?
 C19 C13 C14 C15 60.9(2) . . . . ?
 C19 C20 C21 N2 -54.7(2) . . . . ?
 C6 C1 C2 C3 -1.7(3) . . . . ?
 C6 C5 C4 C3 -0.4(3) . . . . ?
 C6 C5 C4 C7 178.25(17) . . . . ?
 C21 N2 C12 C11 175.79(15) . . . . ?
 C21 N2 C12 C13 -59.85(19) . . . . ?
 C10 O2 C9 O3 -2.3(3) . . . . ?
 C10 O2 C9 C8 179.48(15) . . . . ?

_shelx_res_file
;
TITL w240625_1_1_a.res in P-1
    w240625_1_1.res
    created by SHELXL-2019/3 at 09:47:19 on 25-Jun-2025
REM Old TITL w240625_1_1 in P-1
REM SHELXT solution in P-1: R1 0.122, Rweak 0.007, Alpha 0.049
REM <I/s> 0.000 for 0 systematic absences, Orientation as input
REM Formula found by SHELXT: C29 N2 O6 Br2
CELL 1.54184 10.505 12.4898 12.8521 118.565 104.461 91.452
ZERR 2 0.0001 0.0001 0.0001 0.001 0.001 0.001
LATT 1
SFAC C H N O Br
UNIT 56 66 6 12 4
DFIX 0.93 O1 H1 O6 H6
DFIX 0.93 N1 H1a N3 H3

L.S. 9
PLAN  20
SIZE 0.06 0.1 0.15
TEMP -173
CONF
BOND
list 4
fmap 2
MORE -1
BOND $H
ACTA
REM <olex2.extras>
REM <HklSrc "%.\\w240625_1_1.hkl">
REM </olex2.extras>

WGHT    0.026700    1.315000
FVAR       0.43398
BR1   5   -0.089035    0.219297    0.408088    11.00000    0.02066    0.02294 =
         0.02847    0.01190    0.01078    0.00265
BR2   5    0.133432   -0.144299    0.066222    11.00000    0.03976    0.01662 =
         0.04555    0.00817    0.02482    0.00279
O4    4    0.677960    0.502030    0.434205    11.00000    0.02150    0.02139 =
         0.02970    0.01481    0.00734    0.00468
O6    4   -0.047502   -0.032209    0.239563    11.00000    0.02795    0.01679 =
         0.03519    0.01113    0.01421   -0.00160
H6    2   -0.042038   -0.108524    0.189904    11.00000   -1.50000
O5    4    0.268081    0.310260    0.113289    11.00000    0.02485    0.02779 =
         0.02896    0.01669    0.00779   -0.00063
O3    4    0.512996    0.223491    0.279407    11.00000    0.03291    0.02739 =
         0.04009    0.02095    0.01656    0.00498
O2    4    0.614847    0.110261    0.137274    11.00000    0.03925    0.01605 =
         0.03683    0.01435    0.01334    0.00478
O1    4    0.890577    0.716444    0.096052    11.00000    0.03449    0.02292 =
         0.03244    0.01687    0.00271   -0.00661
H1    2    0.841748    0.702380    0.023672    11.00000   -1.50000
N3    3    0.304241    0.437760    0.320292    11.00000    0.01911    0.01706 =
         0.02995    0.01445    0.00840    0.00142
H3    2    0.299823    0.445724    0.392474    11.00000   -1.20000
N1    3    0.544065    0.420524    0.235821    11.00000    0.01800    0.01700 =
         0.02811    0.01225    0.00769    0.00369
H1A   2    0.464250    0.420063    0.190853    11.00000   -1.20000
N2    3    0.350034    0.544333    0.317182    11.00000    0.01721    0.01737 =
         0.03816    0.01763    0.00874    0.00328
C26   1    0.025773    0.050346    0.229602    11.00000    0.01800    0.01812 =
         0.02697    0.01124    0.00496   -0.00143
C25   1    0.019418    0.175556    0.300912    11.00000    0.01599    0.02075 =
         0.02612    0.01172    0.00636    0.00288
C11   1    0.578769    0.501510    0.357694    11.00000    0.01848    0.01502 =
         0.03203    0.01488    0.00993    0.00171
C22   1    0.252808    0.331406    0.213749    11.00000    0.01593    0.02313 =
         0.03107    0.01659    0.00680    0.00354
C27   1    0.111279    0.022259    0.156046    11.00000    0.02396    0.01739 =
         0.02764    0.00821    0.00830    0.00064
C13   1    0.535669    0.719538    0.400285    11.00000    0.01835    0.01455 =
         0.03280    0.01312    0.00715    0.00352
C12   1    0.488634    0.598659    0.399375    11.00000    0.01799    0.01756 =
         0.02888    0.01308    0.00788    0.00333
AFIX  13
H12   2    0.489900    0.621579    0.485631    11.00000   -1.20000
AFIX   0
C1    1    0.857311    0.622788    0.116109    11.00000    0.02454    0.02128 =
         0.03243    0.01542    0.01057    0.00265
C24   1    0.092725    0.267703    0.299027    11.00000    0.01671    0.01765 =
         0.02609    0.01137    0.00400    0.00112
AFIX  43
H24   2    0.087085    0.352018    0.349534    11.00000   -1.20000
AFIX   0
C18   1    0.675145    0.780758    0.494135    11.00000    0.02255    0.01818 =
         0.03222    0.01367    0.00398    0.00209
AFIX  23
H18A  2    0.737936    0.721768    0.470760    11.00000   -1.20000
H18B  2    0.671412    0.800574    0.577560    11.00000   -1.20000
AFIX   0
C28   1    0.183085    0.112357    0.149974    11.00000    0.02097    0.02298 =
         0.02685    0.01192    0.00959    0.00150
AFIX  43
H28   2    0.237763    0.089871    0.096464    11.00000   -1.20000
AFIX   0
C17   1    0.727403    0.899943    0.499262    11.00000    0.02314    0.01750 =
         0.04234    0.01539    0.00107   -0.00059
AFIX  23
H17A  2    0.671704    0.963084    0.533881    11.00000   -1.20000
H17B  2    0.819872    0.932467    0.555571    11.00000   -1.20000
AFIX   0
C14   1    0.543642    0.692951    0.272729    11.00000    0.02542    0.01980 =
         0.03262    0.01601    0.00568    0.00027
AFIX  23
H14A  2    0.454592    0.653250    0.210988    11.00000   -1.20000
H14B  2    0.606212    0.634280    0.246865    11.00000   -1.20000
AFIX   0
C23   1    0.174853    0.236017    0.222576    11.00000    0.01719    0.02023 =
         0.02491    0.01257    0.00376    0.00017
C5    1    0.738189    0.424593    0.051547    11.00000    0.02786    0.01938 =
         0.02738    0.00976    0.00634    0.00038
AFIX  43
H5    2    0.678198    0.350965   -0.011518    11.00000   -1.20000
AFIX   0
C3    1    0.880060    0.547605    0.259116    11.00000    0.02200    0.02904 =
         0.02926    0.01590    0.00601    0.00464
AFIX  43
H3A   2    0.917792    0.559567    0.339990    11.00000   -1.20000
AFIX   0
C16   1    0.725513    0.878428    0.371783    11.00000    0.02700    0.02451 =
         0.05141    0.02389    0.01275    0.00078
AFIX  23
H16A  2    0.795214    0.829142    0.344924    11.00000   -1.20000
H16B  2    0.747388    0.959202    0.377903    11.00000   -1.20000
AFIX   0
C4    1    0.792186    0.439521    0.169088    11.00000    0.02117    0.02298 =
         0.03173    0.01557    0.01158    0.00867
C9    1    0.571499    0.213733    0.207046    11.00000    0.02201    0.01731 =
         0.02884    0.01106    0.00433    0.00088
C8    1    0.604971    0.313163    0.175971    11.00000    0.02509    0.01684 =
         0.03059    0.01240    0.01108    0.00511
AFIX  13
H8    2    0.563622    0.276591    0.084534    11.00000   -1.20000
AFIX   0
C7    1    0.755620    0.343619    0.201388    11.00000    0.02406    0.02288 =
         0.03097    0.01557    0.01076    0.00792
AFIX  23
H7A   2    0.800958    0.374395    0.290341    11.00000   -1.20000
H7B   2    0.788392    0.266952    0.152422    11.00000   -1.20000
AFIX   0
C2    1    0.913976    0.638618    0.233454    11.00000    0.01971    0.02531 =
         0.03087    0.01325    0.00367    0.00046
AFIX  43
H2    2    0.975646    0.711393    0.295832    11.00000   -1.20000
AFIX   0
C19   1    0.435917    0.806919    0.444938    11.00000    0.02451    0.01887 =
         0.04573    0.01755    0.01282    0.00736
AFIX  23
H19A  2    0.440898    0.827686    0.530622    11.00000   -1.20000
H19B  2    0.461427    0.884753    0.446699    11.00000   -1.20000
AFIX   0
C6    1    0.770328    0.515336    0.024604    11.00000    0.02995    0.02420 =
         0.02686    0.01357    0.00636    0.00028
AFIX  43
H6A   2    0.732736    0.503571   -0.056207    11.00000   -1.20000
AFIX   0
C15   1    0.590585    0.811101    0.274009    11.00000    0.03495    0.02445 =
         0.03843    0.02106    0.00825   -0.00015
AFIX  23
H15A  2    0.598090    0.789367    0.191167    11.00000   -1.20000
H15B  2    0.523743    0.866649    0.291934    11.00000   -1.20000
AFIX   0
C20   1    0.293286    0.749857    0.361951    11.00000    0.02036    0.02372 =
         0.06218    0.02633    0.01288    0.00804
AFIX  23
H20A  2    0.232232    0.807618    0.395227    11.00000   -1.20000
H20B  2    0.285802    0.734381    0.277399    11.00000   -1.20000
AFIX   0
C21   1    0.254446    0.629143    0.356554    11.00000    0.01924    0.02368 =
         0.05578    0.02295    0.01496    0.00828
AFIX  23
H21A  2    0.251500    0.646443    0.439479    11.00000   -1.20000
H21B  2    0.164144    0.588937    0.297470    11.00000   -1.20000
AFIX   0
C10   1    0.590858    0.008102    0.157732    11.00000    0.04228    0.02009 =
         0.04174    0.01885    0.00771    0.00145
AFIX 137
H10A  2    0.633061   -0.059967    0.108974    11.00000   -1.50000
H10B  2    0.494586   -0.020248    0.132010    11.00000   -1.50000
H10C  2    0.628698    0.035406    0.246055    11.00000   -1.50000
AFIX   0
HKLF 4


REM  w240625_1_1_a.res in P-1
REM wR2 = 0.0614, GooF = S = 1.056, Restrained GooF = 1.058 for all data
REM R1 = 0.0246 for 5370 Fo > 4sig(Fo) and 0.0254 for all 5550 data
REM 365 parameters refined using 4 restraints

END

WGHT      0.0267      1.3152

REM Highest difference peak  0.375,  deepest hole -0.621,  1-sigma level  0.054
Q1    1  -0.0195  0.2027  0.3328  11.00000  0.05    0.37
Q2    1   0.1983 -0.1309  0.1408  11.00000  0.05    0.32
Q3    1  -0.0131  0.2375  0.5021  11.00000  0.05    0.31
Q4    1   0.2109  0.2856  0.2210  11.00000  0.05    0.31
Q5    1   0.6136  0.4639  0.0324  11.00000  0.05    0.31
Q6    1   0.6797  0.5633  0.0143  11.00000  0.05    0.29
Q7    1  -0.1678  0.2065  0.3083  11.00000  0.05    0.28
Q8    1   0.2045 -0.1529 -0.0058  11.00000  0.05    0.27
Q9    1   0.0422  0.2244  0.2884  11.00000  0.05    0.27
Q10   1   0.6009  0.7575  0.4565  11.00000  0.05    0.26
Q11   1   0.6639  0.3312  0.2521  11.00000  0.05    0.26
Q12   1   0.5123  0.6633  0.3981  11.00000  0.05    0.26
Q13   1  -0.0643  0.1808  0.4559  11.00000  0.05    0.25
Q14   1   0.6494  0.3017  0.0836  11.00000  0.05    0.25
Q15   1   0.0430 -0.1581 -0.0327  11.00000  0.05    0.25
Q16   1   0.5860  0.2636  0.1879  11.00000  0.05    0.25
Q17   1   0.7055  0.8388  0.4947  11.00000  0.05    0.25
Q18   1  -0.0691  0.2468  0.5447  11.00000  0.05    0.23
Q19   1  -0.0990  0.2046  0.2743  11.00000  0.05    0.22
Q20   1   0.6994  0.5595  0.5100  11.00000  0.05    0.22
;
_shelx_res_checksum                92
_shelx_hkl_file
;
   0   0   1   30.17    0.81
   0   0   1   30.18    0.83
   0   0  -1   31.01    0.78
   0   0   1   30.19    0.80
   0   0   1   29.95    0.83
   0   0  -1   29.59    0.75
   0   0   1   31.59    0.81
   0   0   1   29.93    0.79
   0   0   1   31.49    0.86
   0   0   1   29.90    0.79
   0   0   1   31.45    0.78
   0   0   1   29.22    0.80
   0   0   1   29.38    0.83
   0   0   1   29.56    0.79
   0   0  -1   28.96    0.65
   0   0   1   28.30    0.81
   0   0   1   29.48    0.79
   0   0  -1   29.72    0.79
   0   0   1   29.56    0.78
   0   0   1   29.33    0.79
   0   0   1   30.61    0.85
   0   0   1   29.47    0.79
   0   0   1   30.72    0.80
   0   0   1   28.31    0.65
   0   0   2  458.98    8.11
   0   0   2  462.41    8.09
   0   0   2  448.60    8.11
   0   0  -2  448.22    8.02
   0   0  -2  411.35    7.47
   0   0  -2  457.72    7.93
   0   0   2  471.51    8.15
   0   0   2  449.90    8.04
   0   0  -2  458.27    7.93
   0   0   2  474.08    8.14
   0   0   2  458.33    8.03
   0   0   2  451.76    8.13
   0   0   2  454.92    8.04
   0   0  -2  450.32    7.77
   0   0   2  476.13    8.07
   0   0   2  456.01    7.96
   0   0   2  463.91    8.12
   0   0   2  421.44    7.62
   0   0   2  463.64    8.02
   0   0  -2  403.60    7.47
   0   0   2  469.84    8.04
   0   0  -2  446.10    7.90
   0   0   2  447.52    7.97
   0   0   2  445.05    8.04
   0   0   2  455.86    8.15
   0   0   2  457.93    8.14
   0   0   2  483.77    8.19
   0   0   2  470.19    8.03
   0   0   3    5.84    0.60
   0   0  -3    5.68    0.62
   0   0  -3    8.32    0.60
   0   0  -3    6.67    0.57
   0   0  -3    7.01    0.49
   0   0  -3    6.51    0.40
   0   0   3    5.42    0.62
   0   0   3    6.12    0.65
   0   0   3    6.42    0.73
   0   0   3    4.38    0.56
   0   0   3    7.62    0.71
   0   0  -3    6.24    0.56
   0   0  -3    5.45    0.35
   0   0  -3    6.27    0.48
   0   0   3    9.27    0.78
   0   0   3    6.74    0.72
   0   0   3    5.18    0.62
   0   0   3    5.72    0.57
   0   0   3    6.18    0.61
   0   0   3    5.37    0.61
   0   0  -3    5.32    0.30
   0   0   3    6.23    0.60
   0   0   3    6.64    0.69
   0   0   3    6.16    0.70
   0   0   3    5.89    0.68
   0   0   3    5.99    0.62
   0   0   3    5.74    0.58
   0   0  -3    6.00    0.43
   0   0   3    6.88    0.64
   0   0   3    5.53    0.39
   0   0  -4  217.62    4.69
   0   0  -4  201.11    4.21
   0   0  -4  199.34    4.04
   0   0   4  215.82    5.15
   0   0   4  216.85    5.09
   0   0  -4  207.07    4.45
   0   0   4  216.61    4.96
   0   0  -4  216.94    4.74
   0   0   4  215.88    5.11
   0   0   4  222.51    5.11
   0   0   4  215.01    4.97
   0   0  -4  202.15    3.91
   0   0   4  215.25    5.05
   0   0   4  210.99    4.89
   0   0   4  211.10    4.78
   0   0   4  219.08    4.93
   0   0   4  210.11    5.07
   0   0   4  193.85    4.11
   0   0  -4  218.59    4.94
   0   0   4  216.15    4.91
   0   0  -4  215.41    5.07
   0   0  -4  201.85    4.24
   0   0   4  217.50    5.09
   0   0   4  211.15    4.96
   0   0   4  217.71    5.12
   0   0   4  218.65    4.92
   0   0  -5   43.95    1.80
   0   0  -5   42.95    1.50
   0   0   5   46.29    2.23
   0   0   5   42.01    2.02
   0   0   5   42.41    2.00
   0   0   5   43.05    2.09
   0   0   5   44.16    2.08
   0   0   5   44.61    2.12
   0   0   5   46.41    1.96
   0   0   5   45.43    2.03
   0   0  -5   48.52    2.14
   0   0   5   49.14    2.24
   0   0   5   48.45    2.04
   0   0  -5   41.74    1.62
   0   0   5   44.06    2.14
   0   0  -5   46.95    2.07
   0   0  -5   47.41    2.19
   0   0   6 1030.35   19.64
   0   0   6 1006.59   19.81
   0   0   6 1028.23   19.85
   0   0   6 1020.14   19.63
   0   0   6 1005.73   19.60
   0   0   6 1011.70   19.18
   0   0   6  971.42   19.66
   0   0   6 1010.94   19.45
   0   0  -6 1023.55   19.87
   0   0   6 1007.37   19.45
   0   0   6 1015.31   19.79
   0   0   6 1022.21   19.58
   0   0   6 1013.83   19.81
   0   0   6 1012.19   19.88
   0   0   6 1031.81   19.49
   0   0   6 1030.26   20.04
   0   0   7    3.85    0.91
   0   0  -7    4.24    0.90
   0   0   7    4.23    0.96
   0   0   7    3.80    0.94
   0   0  -7    3.33    0.85
   0   0   7    3.06    0.82
   0   0   7    3.30    0.84
   0   0   7    3.93    0.95
   0   0   7    3.34    0.83
   0   0  -7    3.42    0.88
   0   0   7    4.87    1.05
   0   0   7    2.29    0.91
   0   0   7    3.26    0.83
   0   0   7    2.88    0.94
   0   0   7    3.20    0.76
   0   0  -7    2.44    0.88
   0   0   8   41.67    2.73
   0   0   8   45.23    2.84
   0   0   8   46.60    2.55
   0   0   8   46.65    2.99
   0   0   8   45.63    2.91
   0   0  -8   47.47    3.05
   0   0  -8   44.36    2.94
   0   0  -8   46.53    2.90
   0   0   8   53.25    3.15
   0   0   8   40.86    2.79
   0   0   8   50.13    2.90
   0   0   8   43.98    2.80
   0   0  -8   43.81    2.81
   0   0   8   50.99    3.05
   0   0  -8   39.59    2.61
   0   0   8   46.10    2.81
   0   0   8   48.44    2.68
   0   0  -9  130.32    5.68
   0   0   9  134.75    5.41
   0   0   9  130.73    5.20
   0   0   9  131.68    4.97
   0   0   9  120.47    5.22
   0   0  -9  123.26    5.29
   0   0   9  145.01    5.77
   0   0   9  142.76    5.76
   0   0  -9  124.25    5.32
   0   0  -9  120.08    5.29
   0   0  -9  115.74    4.80
   0   0   9  130.39    5.41
   0   0   9  134.77    5.06
   0   0   9  139.14    5.68
   0   0  10   27.57    2.44
   0   0  10   30.48    2.66
   0   0  10   35.96    2.93
   0   0  10   28.40    2.54
   0   0  10   30.59    2.70
   0   0 -10   27.39    2.50
   0   0 -10   26.38    2.47
   0   0  11  173.39    6.60
   0   0  11  178.90    6.62
   0   0  11  184.92    6.44
   0   0  12   39.27    2.51
   0   0  12   39.55    2.47
   0   0  12   38.19    2.68
   0   0  12   35.37    2.43
   0   0  13    0.99    0.58
   0  -1  13  101.11    3.86
   0  -1  13   77.40    3.46
   0  -1  12    1.71    0.93
   0  -1  12    2.63    0.92
   0  -1  12    2.23    0.99
   0  -1  12    2.34    0.96
   0  -1  11   23.28    2.21
   0  -1  11   21.24    2.23
   0  -1  11   18.02    2.01
   0  -1  10  132.20    5.55
   0  -1  10  135.61    5.23
   0  -1  10  124.17    5.41
   0  -1  10  144.63    5.86
   0  -1  10  140.71    5.57
   0  -1  10  121.76    5.48
   0  -1  10  127.08    5.07
   0  -1  10  129.77    5.61
   0   1 -10  119.21    5.32
   0   1  -9  452.61   12.14
   0   1  -9  485.52   12.41
   0  -1   9  508.32   12.14
   0  -1   9  482.03   11.55
   0  -1   9  487.29   12.08
   0  -1   9  453.56   11.95
   0   1  -9  456.27   11.66
   0   1  -9  459.32   11.89
   0  -1   9  522.49   12.46
   0  -1   9  477.52   11.77
   0  -1   9  485.58   12.18
   0  -1   9  437.71   11.08
   0  -1   9  483.94   12.19
   0  -1   9  490.87   12.26
   0  -1   9  476.59   11.53
   0  -1   9  486.90   12.08
   0  -1   9  447.24   11.95
   0  -1   8  259.57    7.47
   0   1  -8  249.94    7.59
   0   1  -8  243.23    7.20
   0   1  -8  251.55    7.11
   0  -1   8  254.98    7.53
   0   1  -8  266.74    7.39
   0   1  -8  261.99    7.53
   0  -1   8  268.66    7.74
   0  -1   8  256.30    7.46
   0  -1   8  256.23    7.56
   0  -1   8  252.47    7.16
   0  -1   8  267.21    7.66
   0  -1   8  262.32    7.58
   0  -1   8  267.03    7.44
   0  -1   8  270.63    7.73
   0  -1   8  255.60    7.05
   0  -1   8  259.06    7.61
   0  -1   8  255.60    7.60
   0  -1   7   68.93    3.17
   0  -1   7   67.35    3.16
   0   1  -7   74.87    3.30
   0   1  -7   64.71    2.98
   0   1  -7   67.41    2.99
   0  -1   7   68.08    2.82
   0  -1   7   65.34    3.07
   0  -1   7   67.02    3.05
   0  -1   7   63.74    3.12
   0  -1   7   68.21    3.17
   0  -1   7   67.93    2.92
   0   1  -7   65.81    3.06
   0  -1   7   64.85    3.10
   0  -1   6  112.89    3.88
   0  -1   6  110.14    3.80
   0   1  -6  108.15    3.18
   0   1  -6  113.59    3.43
   0  -1   6  110.33    3.85
   0  -1   6  113.58    3.81
   0  -1   6  116.78    3.92
   0  -1   6  113.37    3.64
   0  -1   6  113.78    3.84
   0  -1   6  115.16    3.76
   0  -1   6  113.69    3.82
   0  -1   6  115.23    3.56
   0  -1   6  116.27    3.85
   0   1  -6  111.21    3.84
   0   1  -6  112.25    3.10
   0  -1   6  119.82    3.94
   0  -1   6  121.38    3.84
   0   1  -5  361.05    6.95
   0   1  -5  332.80    6.28
   0   1  -5  370.34    6.92
   0   1  -5  335.04    5.88
   0   1  -5  316.47    5.89
   0  -1   5  355.61    7.35
   0  -1   5  357.93    7.23
   0   1  -5  372.81    7.27
   0   1  -5  313.51    6.15
   0  -1   5  355.85    7.35
   0   1  -5  367.41    6.67
   0  -1   5  354.48    7.31
   0  -1   5  358.75    7.36
   0  -1   5  365.78    7.40
   0  -1   5  357.81    7.33
   0   1  -5  358.52    6.67
   0  -1   5  362.50    7.15
   0  -1   5  372.42    7.16
   0  -1   5  367.24    7.40
   0   1  -5  329.77    6.09
   0  -1   5  363.31    7.32
   0  -1   5  370.42    7.31
   0  -1   5  359.83    7.14
   0  -1   5  370.50    7.44
   0  -1   5  341.01    7.28
   0  -1   5  359.88    7.27
   0  -1   5  370.01    7.45
   0  -1   5  359.17    7.33
   0  -1   4 1882.48   32.95
   0  -1   4 1931.63   33.01
   0  -1   4 1896.11   32.97
   0  -1   4 1886.03   32.99
   0   1  -4 1950.62   32.92
   0  -1   4 1954.24   33.03
   0  -1   4 1945.86   33.05
   0  -1   4 1928.46   33.10
   0  -1   4 1937.62   32.87
   0   1  -4 1937.62   32.72
   0  -1   4 1949.32   32.87
   0  -1   4 1950.42   32.86
   0  -1   4 1928.90   33.04
   0  -1   4 1973.20   32.99
   0  -1   4 1917.86   32.93
   0  -1   4 1839.13   32.22
   0  -1   4 1912.28   33.06
   0  -1   4 1859.66   32.95
   0  -1   4 1925.68   32.98
   0   1  -4 1933.56   32.40
   0  -1   4 1909.51   33.02
   0  -1   4 1954.75   33.02
   0  -1   4 1953.11   32.95
   0  -1   3 1579.27   26.88
   0  -1   3 1593.74   26.89
   0   1  -3 1546.58   26.52
   0  -1   3 1600.97   26.87
   0  -1   3 1636.53   26.79
   0  -1   3 1564.13   26.86
   0   1  -3 1580.68   26.88
   0  -1   3 1606.52   26.96
   0  -1   3 1622.92   26.94
   0  -1   3 1584.83   26.94
   0  -1   3 1571.67   26.92
   0  -1   3 1618.76   26.85
   0  -1   3 1635.73   26.85
   0  -1   3 1582.50   26.92
   0  -1   3 1603.66   26.85
   0  -1   3 1584.20   26.93
   0  -1   3 1629.71   26.95
   0  -1   3 1556.32   26.46
   0  -1   3 1563.41   26.94
   0   1  -3 1384.64   26.41
   0   1  -3 1407.14   26.06
   0  -1   3 1642.78   26.95
   0  -1   3 1614.96   26.90
   0  -1   3 1626.50   26.97
   0   1  -3 1457.44   26.08
   0  -1   3 1608.81   26.88
   0  -1   3 1637.50   26.95
   0  -1   2   75.50    1.78
   0  -1   2   74.95    1.79
   0  -1   2   74.36    1.79
   0  -1   2   73.01    1.79
   0  -1   2   70.83    1.78
   0  -1   2   70.65    1.81
   0  -1   2   70.17    1.80
   0   1  -2   66.98    1.48
   0  -1   2   75.49    1.79
   0  -1   2   73.80    1.80
   0   1  -2   65.16    1.38
   0  -1   2   74.11    1.81
   0   1  -2   71.59    1.79
   0  -1   2   74.05    1.81
   0  -1   2   74.67    1.79
   0  -1   2   73.71    1.83
   0  -1   2   69.32    1.73
   0   1  -2   66.13    1.48
   0  -1   2   71.15    1.75
   0  -1   2   72.42    1.78
   0  -1   2   71.51    1.79
   0  -1   2   68.62    1.63
   0  -1   2   73.34    1.80
   0  -1   2   72.16    1.78
   0  -1   2   75.34    1.82
   0  -1   2   74.90    1.82
   0  -1   2   75.01    1.81
   0  -1   2   72.26    1.80
   0  -1   1 1125.94   18.47
   0  -1   1 1110.53   18.41
   0   1  -1 1105.15   18.26
   0   1  -1 1104.69   18.45
   0  -1   1 1109.46   18.52
   0   1  -1 1083.88   18.52
   0  -1   1 1124.91   18.47
   0  -1   1 1116.71   18.44
   0  -1   1 1117.91   18.51
   0  -1   1 1086.50   18.54
   0  -1   1 1102.76   18.48
   0  -1   1 1078.17   18.33
   0  -1   1  995.45   18.31
   0   1  -1 1010.80   18.31
   0  -1   1 1058.54   18.34
   0  -1   1 1125.36   18.51
   0  -1   1 1142.06   18.54
   0  -1   1 1108.82   18.41
   0  -1   1 1059.09   18.46
   0  -1   1 1071.07   18.47
   0  -1   1 1098.30   18.48
   0   1  -1 1083.59   18.29
   0   1  -1 1047.02   18.27
   0   1  -1 1102.03   18.35
   0  -1   1 1137.67   18.48
   0   1  -1 1056.35   18.34
   0   1  -1 1104.27   18.34
   0   1  -1 1114.01   18.41
   0   1  -1 1105.63   18.39
   0  -1   1 1115.96   18.47
   0  -1   1 1147.35   18.49
   0   1   0   19.20    0.62
   0  -1   0   20.32    0.62
   0  -1   0   20.91    0.65
   0  -1   0   20.39    0.64
   0   1   0   20.06    0.64
   0   1   0   21.76    0.66
   0  -1   0   20.18    0.61
   0   1   0   19.94    0.63
   0   1   0   20.32    0.64
   0   1   0   19.09    0.63
   0  -1   0   19.87    0.64
   0  -1   0   19.29    0.64
   0  -1   0   18.77    0.60
   0   1   0   19.00    0.61
   0   1   0   19.90    0.61
   0  -1   0   19.43    0.61
   0  -1   0   20.25    0.60
   0   1   0   20.36    0.61
   0   1   0   19.63    0.64
   0  -1   0   18.85    0.62
   0  -1   0   18.74    0.63
   0   1   0   20.59    0.65
   0   1   0   20.35    0.64
   0   1   0   20.70    0.56
   0  -1   0   19.95    0.64
   0   1   0   19.69    0.65
   0  -1   0   19.77    0.65
   0   1   1   44.74    1.08
   0  -1  -1   47.67    1.32
   0   1   1   46.26    1.15
   0   1   1   49.30    1.27
   0   1   1   46.86    1.30
   0   1   1   54.07    1.40
   0   1   1   45.49    1.35
   0   1   1   48.91    1.28
   0   1   1   45.39    1.28
   0  -1  -1   42.65    1.22
   0  -1  -1   47.40    1.32
   0   1   1   45.29    1.12
   0   1   1   46.92    1.10
   0   1   1   47.35    1.35
   0  -1  -1   46.28    1.34
   0   1   1   46.59    1.13
   0   1   1   43.23    1.18
   0   1   1   44.71    1.19
   0  -1  -1   47.17    1.34
   0   1   1   46.27    1.20
   0   1   1   45.91    1.32
   0   1   1   47.22    1.09
   0   1   1   48.23    1.36
   0  -1  -1   45.78    1.10
   0   1   1   46.24    1.24
   0  -1  -1   45.80    1.14
   0  -1  -1   47.30    1.26
   0   1   1   46.75    1.35
   0  -1  -1   49.35    1.37
   0   1   1   45.90    1.09
   0   1   1   45.02    1.26
   0  -1  -2  349.02    6.33
   0  -1  -2  349.68    6.24
   0   1   2  357.93    6.60
   0   1   2  338.38    6.43
   0   1   2  345.98    6.66
   0   1   2  319.04    6.21
   0   1   2  356.02    6.67
   0  -1  -2  358.13    6.76
   0   1   2  359.31    6.82
   0   1   2  372.48    6.79
   0  -1  -2  360.64    6.61
   0   1   2  336.88    6.66
   0   1   2  346.40    6.33
   0   1   2  358.34    6.63
   0  -1  -2  362.71    6.82
   0   1   2  327.34    6.29
   0  -1  -2  372.89    6.93
   0  -1  -2  353.93    6.40
   0  -1  -2  370.24    6.97
   0   1   2  341.13    6.51
   0   1   2  369.21    6.76
   0   1   2  341.61    6.63
   0   1   2  341.03    6.69
   0   1   2  356.85    6.56
   0  -1  -2  341.29    6.34
   0   1   2  353.33    6.55
   0   1   2  368.24    6.57
   0   1   2  348.52    6.62
   0  -1  -2  364.70    6.82
   0  -1  -2  354.00    6.58
   0   1   2  365.12    6.62
   0   1   2  355.10    6.58
   0   1   2  351.36    6.90
   0   1   2  361.14    6.75
   0  -1  -3   22.24    0.97
   0  -1  -3   22.00    1.17
   0  -1  -3   22.14    0.69
   0  -1  -3   21.06    0.77
   0   1   3   21.11    1.03
   0   1   3   21.02    1.07
   0  -1  -3   22.79    1.17
   0  -1  -3   22.41    1.21
   0   1   3   20.14    1.10
   0  -1  -3   20.26    1.21
   0  -1  -3   22.42    1.16
   0   1   3   22.16    1.10
   0   1   3   20.30    1.09
   0   1   3   21.73    1.01
   0   1   3   21.87    1.18
   0  -1  -3   21.32    1.01
   0  -1  -3   19.04    0.76
   0   1   3   21.87    1.03
   0   1   3   19.10    0.94
   0   1   3   21.82    1.25
   0   1   3   21.32    1.05
   0   1   3   20.88    1.19
   0   1   3   23.23    1.16
   0  -1  -4 1053.80   18.17
   0   1   4 1068.31   19.37
   0  -1  -4 1099.81   19.76
   0  -1  -4 1074.83   18.93
   0   1   4 1092.07   19.38
   0  -1  -4 1125.39   19.72
   0  -1  -4 1116.56   19.51
   0  -1  -4 1074.64   18.79
   0   1   4 1141.97   19.46
   0   1   4 1122.76   19.49
   0   1   4 1093.16   19.49
   0   1   4 1068.94   19.55
   0   1   4 1089.55   19.13
   0  -1  -4 1044.42   18.23
   0   1   4 1082.62   19.84
   0   1   4 1114.51   19.25
   0   1   4 1087.59   19.27
   0   1   4 1070.20   19.22
   0   1   4 1043.60   18.84
   0   1   5   34.80    1.85
   0  -1  -5   34.27    1.95
   0  -1  -5   33.97    1.70
   0  -1  -5   35.18    1.56
   0   1   5   36.27    1.90
   0   1   5   37.42    1.94
   0   1   5   37.89    2.03
   0   1   5   35.36    1.71
   0   1   5   37.34    1.95
   0   1   5   35.98    2.05
   0   1   5   36.80    1.86
   0   1   5   37.02    2.11
   0   1   5   36.19    1.79
   0  -1  -5   36.82    2.06
   0   1   5   38.04    1.92
   0  -1  -5   37.65    1.73
   0  -1  -5   38.45    1.95
   0   1   6   11.96    1.26
   0  -1  -6   12.54    1.35
   0   1   6   12.23    1.27
   0   1   6   12.33    1.29
   0   1   6   12.85    1.29
   0   1   6   12.24    1.11
   0  -1  -6   12.22    1.28
   0  -1  -6   13.81    1.46
   0   1   6   14.00    1.30
   0  -1  -6   13.26    1.42
   0   1   6   16.48    1.60
   0   1   6   12.92    1.20
   0   1   6   12.36    1.22
   0   1   6   12.60    1.49
   0  -1  -6   11.84    1.24
   0   1   6   11.90    1.43
   0  -1  -7    4.12    1.09
   0   1   7    5.17    0.98
   0   1   7    4.08    0.96
   0   1   7    5.66    1.11
   0   1   7    5.31    1.00
   0   1   7    5.71    1.10
   0  -1  -7    4.29    1.06
   0  -1  -7    5.29    1.12
   0   1   7    2.94    0.78
   0   1   7    5.13    0.94
   0   1   7    3.70    1.03
   0   1   7    5.08    1.16
   0   1   7    4.78    1.11
   0   1   7    5.85    1.23
   0  -1  -7    4.72    0.98
   0  -1  -7    6.07    1.14
   0   1   7    4.10    0.92
   0  -1  -7    4.69    0.97
   0  -1  -8  236.50    7.57
   0   1   8  225.73    7.12
   0   1   8  257.37    7.91
   0   1   8  235.23    7.33
   0   1   8  257.09    8.01
   0   1   8  250.01    7.62
   0  -1  -8  227.65    7.21
   0  -1  -8  228.08    7.79
   0   1   8  252.52    7.87
   0  -1  -8  242.40    7.76
   0   1   8  257.18    8.08
   0  -1  -8  248.84    7.76
   0   1   8  231.87    6.86
   0  -1  -9   -0.20    0.67
   0   1   9   -0.12    0.87
   0  -1  -9    0.59    0.98
   0  -1  -9    0.24    0.72
   0  -1  -9    0.77    0.85
   0   1   9    0.11    0.74
   0   1   9    0.51    0.84
   0   1   9   -0.38    0.82
   0   1   9    0.38    0.99
   0   1   9    0.94    0.88
   0  -1 -10  216.43    7.54
   0   1  10  212.32    7.33
   0   1  11  109.36    4.53
   0   1  11   91.78    4.23
   0   1  11  102.73    4.69
   0   1  11  107.40    4.74
   0   1  12   26.89    1.96
   0   1  12   22.20    1.66
   0   1  12   24.69    1.76
   0  -2  14    3.02    0.71
   0  -2  13  104.20    3.91
   0  -2  13  101.41    4.22
   0  -2  12    0.11    0.90
   0  -2  11  117.83    5.33
   0  -2  11  105.85    4.68
   0  -2  11  116.00    5.29
   0  -2  11  130.60    5.52
   0  -2  11  122.25    5.17
   0  -2  11  111.61    5.22
   0  -2  11  113.74    5.20
   0  -2  10  102.14    4.53
   0  -2  10  110.28    5.03
   0  -2  10  105.18    4.86
   0  -2  10  105.08    4.92
   0  -2  10  102.75    4.79
   0  -2  10  100.73    4.40
   0   2 -10   88.41    4.65
   0  -2  10  107.65    4.77
   0   2 -10   83.28    4.26
   0  -2  10  105.19    4.89
   0  -2  10   92.65    4.64
   0  -2  10   92.00    4.65
   0  -2   9  208.79    6.50
   0  -2   9  202.36    6.82
   0  -2   9  212.17    6.75
   0   2  -9  186.23    6.70
   0  -2   9  224.22    7.04
   0  -2   9  214.59    6.89
   0  -2   9  209.06    6.46
   0  -2   9  200.96    6.75
   0  -2   9  201.09    6.38
   0  -2   9  203.75    6.84
   0   2  -9  189.51    6.54
   0  -2   9  188.25    6.73
   0   2  -9  203.52    6.39
   0  -2   9  210.80    6.92
   0  -2   9  189.81    6.72
   0  -2   9  199.69    6.87
   0  -2   8  307.59    8.06
   0  -2   8  290.05    7.76
   0  -2   8  303.35    8.21
   0   2  -8  284.65    7.83
   0  -2   8  293.87    7.95
   0   2  -8  290.58    8.12
   0  -2   8  287.42    7.45
   0  -2   8  289.95    8.03
   0  -2   8  293.93    8.02
   0  -2   8  297.36    7.91
   0  -2   8  291.55    7.68
   0  -2   8  290.89    7.70
   0  -2   8  303.36    8.11
   0  -2   8  283.14    8.01
   0  -2   8  278.34    8.06
   0  -2   8  305.74    8.21
   0  -2   8  287.72    8.14
   0  -2   8  286.29    8.04
   0  -2   8  297.24    8.13
   0   2  -8  279.94    7.52
   0  -2   7  341.17    8.61
   0   2  -7  323.24    7.73
   0   2  -7  343.35    8.03
   0  -2   7  357.90    8.59
   0  -2   7  349.15    8.34
   0  -2   7  370.49    8.46
   0  -2   7  354.52    8.74
   0   2  -7  357.04    8.54
   0   2  -7  350.25    8.23
   0  -2   7  349.80    8.50
   0  -2   7  366.44    8.68
   0  -2   7  354.38    8.18
   0  -2   7  339.66    8.57
   0  -2   7  356.22    8.51
   0   2  -7  354.00    8.16
   0  -2   7  363.10    8.76
   0  -2   6   91.26    3.32
   0   2  -6   94.64    2.64
   0  -2   6   95.37    3.39
   0   2  -6   97.83    3.07
   0   2  -6   95.07    2.98
   0   2  -6   85.23    2.32
   0  -2   6   96.14    3.38
   0  -2   6   94.73    3.38
   0  -2   6   98.48    3.26
   0  -2   6   86.34    2.65
   0  -2   6   99.09    3.28
   0  -2   6   96.99    3.41
   0   2  -6   90.52    2.63
   0   2  -6   88.02    2.39
   0   2  -6   81.28    2.24
   0  -2   6   98.55    3.33
   0   2  -6  104.25    3.45
   0  -2   6   93.18    3.32
   0  -2   6   97.77    3.48
   0  -2   6   93.71    3.12
   0   2  -6   95.94    3.33
   0  -2   6   97.82    3.33
   0  -2   6   93.67    3.34
   0  -2   5  505.36    9.83
   0  -2   5  492.78    9.85
   0  -2   5  481.77    9.72
   0  -2   5  505.06    9.97
   0  -2   5  501.29    9.71
   0  -2   5  477.13    9.11
   0  -2   5  505.53    9.77
   0  -2   5  492.06    9.68
   0  -2   5  486.90    9.46
   0   2  -5  499.37    9.75
   0  -2   5  507.34    9.77
   0  -2   5  507.21    9.78
   0  -2   5  498.69    9.67
   0  -2   5  496.27    9.76
   0  -2   5  485.37    9.62
   0  -2   5  492.78    9.76
   0  -2   5  501.97    9.75
   0  -2   5  496.89    9.70
   0   2  -5  508.94    9.78
   0  -2   5  507.14    9.94
   0   2  -5  495.07    8.85
   0  -2   5  496.12    9.74
   0  -2   5  495.68    9.81
   0   2  -5  483.47    9.07
   0  -2   4  130.57    3.41
   0  -2   4  134.70    3.40
   0  -2   4  137.48    3.46
   0  -2   4  128.28    3.45
   0  -2   4  135.54    3.52
   0  -2   4  134.54    3.53
   0  -2   4  138.21    3.51
   0  -2   4  132.25    3.46
   0   2  -4  133.32    3.48
   0  -2   4  134.44    3.50
   0  -2   4  135.28    3.44
   0  -2   4  134.14    3.57
   0  -2   4  137.92    3.54
   0   2  -4  120.43    2.64
   0  -2   4  135.41    3.38
   0  -2   4  133.48    3.49
   0  -2   4  128.46    3.36
   0  -2   4  134.53    3.47
   0  -2   4  134.55    3.47
   0  -2   4  137.27    3.59
   0  -2   4  136.55    3.41
   0  -2   3  153.35    3.37
   0   2  -3  152.61    3.47
   0  -2   3  157.55    3.58
   0  -2   3  155.72    3.52
   0  -2   3  154.38    3.47
   0  -2   3  153.02    3.44
   0  -2   3  144.48    3.43
   0   2  -3  136.37    2.79
   0  -2   3  155.26    3.52
   0  -2   3  153.05    3.49
   0  -2   3  153.51    3.44
   0  -2   3  155.68    3.40
   0  -2   3  151.58    3.35
   0  -2   3  151.60    3.44
   0  -2   3  156.31    3.47
   0  -2   3  150.43    3.45
   0  -2   3  152.48    3.44
   0  -2   3  149.12    3.43
   0  -2   3  153.09    3.52
   0   2  -3  138.54    2.85
   0  -2   3  157.89    3.44
   0  -2   3  157.54    3.49
   0   2  -3  153.63    3.23
   0  -2   3  155.65    3.47
   0  -2   2 1299.23   22.01
   0   2  -2 1317.90   21.96
   0   2  -2 1246.79   21.87
   0   2  -2 1300.62   21.92
   0   2  -2 1231.46   21.83
   0  -2   2 1310.82   22.25
   0  -2   2 1289.46   22.33
   0  -2   2 1362.18   22.40
   0   2  -2 1319.87   21.93
   0   2  -2 1334.96   22.54
   0  -2   2 1348.53   22.32
   0  -2   2 1341.29   22.46
   0   2  -2 1264.36   21.82
   0   2  -2 1248.56   21.86
   0  -2   2 1391.12   22.48
   0  -2   2 1373.87   22.52
   0  -2   2 1333.64   22.26
   0   2  -2 1346.45   22.38
   0   2  -2 1241.25   21.87
   0   2  -2 1335.97   22.21
   0   2  -2 1317.02   22.10
   0   2  -2 1336.32   22.25
   0  -2   2 1360.01   22.41
   0  -2   2 1341.09   22.38
   0  -2   2 1328.53   22.54
   0  -2   2 1343.35   22.56
   0  -2   2 1323.65   22.39
   0  -2   2 1323.50   22.55
   0   2  -2 1311.22   22.11
   0  -2   2 1349.78   22.38
   0  -2   2 1293.91   22.10
   0   2  -2 1245.02   22.07
   0  -2   2 1318.63   22.10
   0  -2   2 1343.07   22.40
   0  -2   2 1331.04   22.38
   0   2  -1  571.74   10.38
   0   2  -1  588.91   10.37
   0  -2   1  603.61   10.68
   0  -2   1  599.95   10.62
   0  -2   1  599.66   10.50
   0   2  -1  618.19   10.63
   0  -2   1  582.27   10.56
   0  -2   1  605.61   10.65
   0  -2   1  608.00   10.67
   0   2  -1  604.61   10.68
   0   2  -1  629.52   10.61
   0   2  -1  617.18   10.63
   0  -2   1  590.09   10.61
   0  -2   1  612.71   10.48
   0  -2   1  611.74   10.61
   0  -2   1  583.58   10.30
   0   2  -1  608.05   10.71
   0  -2   1  598.59   10.66
   0  -2   1  616.64   10.70
   0   2  -1  621.62   10.73
   0  -2   1  588.68   10.36
   0   2  -1  610.82   10.61
   0  -2   1  606.94   10.52
   0  -2   1  576.76   10.36
   0  -2   1  607.62   10.63
   0  -2   1  611.72   10.37
   0   2  -1  609.66   10.66
   0  -2   1  615.69   10.37
   0  -2   0 1295.70   22.30
   0  -2   0 1294.65   22.37
   0   2   0 1314.46   22.41
   0  -2   0 1274.90   22.36
   0   2   0 1297.28   22.40
   0  -2   0 1316.88   22.38
   0   2   0 1313.67   22.44
   0   2   0 1305.36   22.42
   0  -2   0 1275.69   22.28
   0   2   0 1311.18   22.37
   0   2   0 1258.09   22.37
   0  -2   0 1291.74   22.40
   0  -2   0 1281.12   22.39
   0  -2   0 1262.85   22.40
   0   2   0 1294.40   22.45
   0   2   0 1310.49   22.13
   0   2   0 1285.03   22.36
   0   2   0 1265.04   22.40
   0   2   0 1292.72   22.40
   0  -2   0 1305.08   22.40
   0   2   0 1317.16   22.43
   0  -2   0 1302.71   22.28
   0  -2   0 1318.95   22.34
   0   2   0 1343.77   22.37
   0  -2   0 1313.16   22.33
   0  -2   0 1301.41   22.26
   0   2   1  319.74    6.03
   0  -2  -1  324.20    6.27
   0  -2  -1  309.82    6.25
   0   2   1  316.13    6.34
   0   2   1  321.70    6.34
   0   2   1  319.10    6.30
   0  -2  -1  308.76    6.14
   0  -2  -1  322.27    6.25
   0   2   1  318.66    6.23
   0  -2  -1  311.51    5.96
   0   2   1  307.10    5.65
   0   2   1  335.57    6.39
   0  -2  -1  324.41    6.32
   0   2   1  329.54    6.14
   0   2   1  327.91    6.33
   0  -2  -1  308.77    6.20
   0   2   1  303.53    5.53
   0   2   1  318.99    6.34
   0   2   1  316.17    6.24
   0   2   1  317.33    6.31
   0  -2  -1  321.35    6.23
   0   2   1  323.37    6.26
   0   2   1  315.13    6.32
   0  -2  -1  323.41    6.00
   0   2   1  313.20    6.17
   0   2   1  295.01    5.66
   0  -2  -1  318.18    6.27
   0  -2  -1  305.11    5.99
   0  -2  -2  312.88    5.79
   0   2   2  307.85    5.98
   0   2   2  302.09    6.11
   0   2   2  289.06    5.66
   0  -2  -2  305.12    6.28
   0   2   2  303.93    6.11
   0   2   2  293.34    5.80
   0   2   2  301.25    6.22
   0   2   2  303.97    6.34
   0   2   2  309.83    6.20
   0  -2  -2  310.88    6.09
   0  -2  -2  313.39    6.29
   0   2   2  272.76    5.46
   0   2   2  298.23    5.74
   0   2   2  299.45    6.14
   0  -2  -2  303.76    5.76
   0   2   2  299.34    5.77
   0   2   2  301.29    5.83
   0   2   2  295.98    5.63
   0  -2  -2  303.67    6.30
   0   2   2  268.01    5.28
   0  -2  -2  318.61    6.38
   0   2   2  314.75    6.26
   0  -2  -2  313.73    6.17
   0   2   2  309.08    5.81
   0  -2  -2  294.99    5.77
   0  -2  -2  310.19    5.87
   0  -2  -2  309.75    6.37
   0   2   2  299.62    6.08
   0   2   2  304.93    6.30
   0   2   2  277.22    6.22
   0   2   2  287.83    5.61
   0   2   2  300.14    5.85
   0   2   2  293.01    5.63
   0  -2  -3   15.70    1.06
   0  -2  -3   15.85    0.80
   0   2   3   15.86    1.06
   0   2   3   15.44    0.83
   0   2   3   15.68    1.04
   0  -2  -3   15.69    1.19
   0   2   3   18.10    1.16
   0  -2  -3   16.16    0.80
   0   2   3   17.17    0.97
   0   2   3   16.77    1.21
   0   2   3   15.26    1.06
   0  -2  -3   17.25    1.17
   0  -2  -3   15.34    1.15
   0  -2  -3   17.08    1.19
   0   2   3   15.32    1.06
   0   2   3   16.18    0.91
   0   2   3   16.04    0.88
   0   2   3   16.09    1.03
   0   2   3   15.74    1.07
   0   2   3   17.84    1.00
   0   2   3   15.67    0.90
   0  -2  -3   15.78    0.84
   0  -2  -3   15.88    0.80
   0  -2  -4  961.11   17.54
   0   2   4  949.16   17.02
   0  -2  -4  932.30   17.07
   0  -2  -4  949.69   17.66
   0   2   4  925.52   17.21
   0   2   4  913.48   16.72
   0   2   4  922.08   17.34
   0   2   4  925.72   17.37
   0  -2  -4  891.02   16.22
   0   2   4  919.21   16.97
   0   2   4  920.63   16.92
   0   2   4  902.78   16.76
   0   2   4  939.95   17.77
   0  -2  -4  910.21   17.73
   0  -2  -4  950.10   17.47
   0  -2  -5  115.49    4.08
   0   2   5  110.80    3.84
   0   2   5  115.59    3.42
   0   2   5  111.18    3.87
   0   2   5  116.23    4.21
   0   2   5  120.06    4.35
   0  -2  -5  115.17    4.19
   0   2   5  112.35    3.77
   0   2   5  115.97    4.17
   0  -2  -5  116.02    3.93
   0  -2  -5  118.62    4.04
   0   2   5  111.99    3.65
   0  -2  -5  111.53    3.52
   0   2   6 1160.66   22.92
   0   2   6 1131.32   22.00
   0  -2  -6 1160.84   22.93
   0   2   6 1128.69   22.13
   0   2   6 1135.09   22.32
   0  -2  -6 1155.01   22.80
   0  -2  -6 1157.14   22.43
   0   2   6 1140.57   22.88
   0   2   6 1172.86   23.15
   0  -2  -6 1112.49   22.22
   0   2   6 1099.74   21.52
   0   2   6 1130.34   22.77
   0  -2  -7   61.78    3.58
   0   2   7   62.90    3.17
   0   2   7   63.01    3.57
   0   2   7   66.21    3.40
   0   2   7   66.12    3.25
   0  -2  -7   70.48    3.69
   0   2   7   59.18    3.52
   0  -2  -7   67.71    3.60
   0  -2  -7   65.24    3.57
   0   2   7   63.35    3.67
   0  -2  -7   64.24    3.21
   0   2   7   71.77    3.75
   0   2   7   66.90    3.67
   0   2   7   65.79    3.43
   0  -2  -8   31.15    2.71
   0  -2  -8   32.21    2.68
   0  -2  -8   34.21    2.83
   0  -2  -8   38.04    2.91
   0   2   8   39.94    3.09
   0   2   8   38.19    2.97
   0   2   8   33.49    2.58
   0   2   8   39.50    2.97
   0   2   8   36.47    2.87
   0   2   9   13.58    1.97
   0   2   9   13.25    1.89
   0  -2  -9   10.15    1.73
   0   2   9   12.93    1.67
   0  -2  -9   10.86    1.71
   0   2   9   10.61    1.75
   0   2   9   10.33    1.72
   0  -2  -9    8.84    1.51
   0   2  10  569.76   13.89
   0   2  10  501.34   12.75
   0  -2 -10  505.21   12.76
   0   2  10  591.42   13.56
   0   2  10  607.59   14.12
   0   2  10  613.71   14.17
   0   2  11    3.78    0.98
   0  -2 -11    2.86    0.82
   0   2  11    2.79    0.94
   0   2  11    3.37    0.90
   0   2  12    2.34    0.66
   0  -3  14    1.68    0.68
   0  -3  14    1.94    0.70
   0  -3  13    8.18    1.23
   0  -3  13    8.62    1.40
   0  -3  13    8.88    1.39
   0  -3  12    0.82    0.76
   0  -3  12    1.36    0.88
   0  -3  12    0.73    0.92
   0  -3  12    0.85    0.82
   0  -3  11    7.73    1.52
   0  -3  11    9.61    1.64
   0  -3  11    7.60    1.55
   0  -3  11    6.10    1.41
   0  -3  11    8.50    1.63
   0  -3  11   11.68    1.63
   0  -3  11    6.71    1.50
   0  -3  11    7.31    1.34
   0  -3  10    2.61    1.14
   0  -3  10    3.20    1.02
   0  -3  10    2.83    1.11
   0  -3  10    2.95    1.10
   0  -3  10    2.22    0.99
   0   3 -10    2.37    1.00
   0  -3  10    1.85    1.05
   0  -3  10    3.56    1.16
   0  -3  10    2.18    1.11
   0  -3  10    3.61    1.14
   0  -3  10    2.43    0.98
   0  -3  10    1.11    0.93
   0  -3  10    3.67    1.02
   0  -3  10    2.37    1.11
   0  -3   9  899.36   18.56
   0  -3   9  931.14   19.38
   0   3  -9  819.07   18.44
   0   3  -9  840.67   18.76
   0  -3   9  901.63   18.79
   0  -3   9  886.85   19.15
   0  -3   9  846.27   18.87
   0  -3   9  910.55   19.10
   0  -3   9  862.22   19.03
   0  -3   9  929.85   18.96
   0   3  -9  853.56   17.83
   0  -3   9  904.19   19.15
   0  -3   9  897.77   18.60
   0  -3   9  870.97   18.69
   0  -3   9  875.46   18.84
   0  -3   9  905.80   18.49
   0  -3   9  871.59   18.41
   0  -3   8   86.08    3.58
   0  -3   8   89.94    3.75
   0  -3   8   83.15    3.72
   0  -3   8   83.47    3.57
   0  -3   8   86.82    3.68
   0   3  -8   81.68    3.53
   0  -3   8   94.30    3.86
   0   3  -8   78.83    3.64
   0  -3   8   88.54    3.51
   0  -3   8   83.01    3.82
   0  -3   8   86.51    3.58
   0  -3   8   84.31    3.85
   0  -3   8   87.28    3.80
   0  -3   8   81.61    3.77
   0  -3   8   85.75    3.86
   0   3  -8   78.68    3.19
   0  -3   8   88.83    3.82
   0  -3   8   89.56    3.82
   0  -3   8   92.73    3.92
   0  -3   7  168.06    5.06
   0  -3   7  170.66    5.11
   0  -3   7  177.50    5.15
   0  -3   7  176.20    5.23
   0   3  -7  163.06    5.15
   0  -3   7  170.34    5.45
   0   3  -7  175.71    5.15
   0  -3   7  178.81    5.25
   0  -3   7  174.76    5.28
   0  -3   7  179.36    5.05
   0   3  -7  177.37    5.32
   0  -3   7  178.58    5.15
   0  -3   7  172.34    5.37
   0   3  -7  164.50    4.82
   0  -3   7  171.72    5.27
   0   3  -7  170.72    4.65
   0  -3   6    9.28    1.09
   0  -3   6    9.36    1.04
   0  -3   6   11.79    1.12
   0  -3   6    8.98    0.92
   0  -3   6    9.63    1.08
   0  -3   6   10.71    1.09
   0  -3   6   12.39    1.15
   0   3  -6   10.60    0.79
   0   3  -6    9.94    0.90
   0   3  -6    9.62    0.73
   0   3  -6   11.48    0.65
   0  -3   6   10.84    1.07
   0   3  -6   11.69    0.88
   0   3  -6   10.14    1.11
   0   3  -6    9.20    1.03
   0  -3   6   14.97    1.30
   0  -3   6   11.13    1.19
   0  -3   6   10.95    1.11
   0   3  -6    8.83    0.72
   0  -3   6    9.46    1.07
   0  -3   6    9.63    1.08
   0  -3   6   10.44    1.14
   0   3  -6   11.12    0.72
   0  -3   6   12.24    1.16
   0   3  -6   12.05    0.90
   0  -3   5  145.40    3.97
   0  -3   5  147.24    3.91
   0   3  -5  145.55    3.37
   0  -3   5  143.16    4.03
   0   3  -5  125.29    2.91
   0  -3   5  145.57    3.96
   0  -3   5  149.33    3.94
   0  -3   5  148.93    4.12
   0  -3   5  146.30    4.03
   0  -3   5  147.23    4.01
   0  -3   5  144.03    3.94
   0  -3   5  145.10    3.86
   0  -3   5  138.52    3.86
   0  -3   5  153.59    3.97
   0  -3   5  145.12    3.98
   0  -3   5  148.14    3.99
   0  -3   5  144.09    4.05
   0   3  -5  169.69    4.18
   0  -3   5  147.86    3.89
   0   3  -5  143.64    3.34
   0   3  -5  142.42    3.48
   0   3  -5  142.18    3.13
   0   3  -5  143.22    3.50
   0  -3   5  156.19    4.05
   0   3  -4    7.98    0.43
   0   3  -4    6.71    0.47
   0  -3   4    6.99    0.78
   0  -3   4    8.86    0.82
   0  -3   4    6.56    0.69
   0  -3   4    7.55    0.83
   0  -3   4    8.05    0.78
   0   3  -4    6.62    0.47
   0  -3   4    6.74    0.74
   0  -3   4    8.14    0.78
   0  -3   4    7.94    0.77
   0  -3   4    7.84    0.79
   0  -3   4    8.06    0.81
   0  -3   4    7.84    0.80
   0  -3   4    8.21    0.82
   0  -3   4    8.64    0.81
   0  -3   4    7.22    0.79
   0  -3   4    6.69    0.72
   0  -3   4    7.81    0.75
   0  -3   4    7.12    0.74
   0  -3   4    6.75    0.75
   0  -3   4    6.74    0.71
   0  -3   4    7.68    0.80
   0   3  -4    7.18    0.46
   0   3  -4    8.50    0.57
   0   3  -4    6.69    0.47
   0   3  -4    7.72    0.59
   0   3  -4    7.89    0.67
   0  -3   4    8.52    0.81
   0   3  -4    8.46    0.53
   0   3  -3 2070.46   35.42
   0  -3   3 2199.69   36.14
   0  -3   3 2143.65   36.17
   0  -3   3 2159.66   35.93
   0  -3   3 2132.69   36.09
   0   3  -3 1973.81   35.31
   0   3  -3 2101.96   35.34
   0   3  -3 2052.58   35.74
   0  -3   3 2149.47   35.94
   0  -3   3 2198.54   36.42
   0  -3   3 2172.99   36.40
   0  -3   3 2193.78   36.15
   0  -3   3 2157.87   36.40
   0  -3   3 2153.02   36.21
   0  -3   3 2153.28   36.02
   0  -3   3 2187.13   36.18
   0  -3   3 2162.18   36.18
   0   3  -3 2086.66   35.65
   0   3  -3 2122.28   35.59
   0  -3   3 2156.41   36.28
   0  -3   3 2190.71   35.94
   0  -3   3 2207.43   36.25
   0  -3   3 2113.20   36.14
   0  -3   3 2158.38   36.12
   0   3  -3 2179.24   35.85
   0   3  -3 1874.75   35.26
   0  -3   3 2079.56   35.52
   0   3  -3 2141.72   35.87
   0   3  -3 2136.98   36.10
   0   3  -3 2148.51   35.83
   0   3  -3 2087.68   35.69
   0  -3   3 2150.83   36.10
   0  -3   2  138.93    3.09
   0  -3   2  143.53    3.01
   0  -3   2  146.04    3.18
   0  -3   2  139.83    2.81
   0  -3   2  149.55    2.94
   0  -3   2  137.93    2.99
   0   3  -2  147.24    3.12
   0  -3   2  136.90    2.72
   0  -3   2  133.26    2.63
   0   3  -2  135.34    2.82
   0  -3   2  144.31    3.07
   0   3  -2  129.54    2.84
   0  -3   2  143.22    2.83
   0  -3   2  150.22    3.23
   0   3  -2  141.81    3.24
   0  -3   2  147.21    3.20
   0  -3   2  141.95    3.18
   0  -3   2  140.54    2.64
   0  -3   2  136.67    2.60
   0  -3   2  142.57    2.93
   0   3  -2  135.92    2.93
   0   3  -2  143.61    3.12
   0  -3   2  137.59    2.90
   0  -3   2  142.44    2.91
   0  -3   2  138.14    2.83
   0  -3   2  143.54    3.13
   0   3  -2  145.89    3.33
   0   3  -2  139.59    2.93
   0   3  -2  130.43    2.73
   0  -3   2  141.51    3.22
   0   3  -2  147.84    3.34
   0  -3   2  139.96    3.04
   0  -3   2  143.91    2.97
   0   3  -2  144.08    3.17
   0  -3   2  141.46    3.02
   0  -3   2  145.48    3.32
   0  -3   2  143.04    2.77
   0  -3   2  142.39    3.03
   0   3  -1    4.45    0.45
   0  -3   1    4.47    0.56
   0  -3   1    5.13    0.61
   0   3  -1    5.73    0.58
   0   3  -1    5.28    0.59
   0  -3   1    4.04    0.47
   0   3  -1    4.70    0.32
   0   3  -1    4.54    0.56
   0  -3   1    5.29    0.58
   0  -3   1    4.52    0.46
   0  -3   1    4.55    0.52
   0  -3   1    4.32    0.52
   0  -3   1    5.17    0.30
   0  -3   1    5.19    0.59
   0   3  -1    7.18    0.60
   0  -3   1    4.87    0.54
   0   3  -1    5.15    0.50
   0   3  -1    5.16    0.57
   0  -3   1    5.01    0.55
   0  -3   1    4.54    0.39
   0   3  -1    5.31    0.58
   0   3  -1    4.48    0.51
   0  -3   1    4.71    0.53
   0   3  -1    4.46    0.56
   0   3  -1    6.85    0.61
   0   3  -1    4.53    0.55
   0   3   0 1193.11   20.98
   0  -3   0 1187.15   20.85
   0  -3   0 1232.18   21.02
   0   3   0 1197.16   21.05
   0   3   0 1190.63   21.04
   0   3   0 1194.77   21.08
   0   3   0 1211.94   21.09
   0   3   0 1190.73   21.02
   0   3   0 1131.25   20.57
   0  -3   0 1174.09   21.02
   0  -3   0 1186.62   21.01
   0   3   0 1202.30   21.05
   0   3   0 1189.99   20.98
   0   3   0 1186.30   21.11
   0  -3   0 1182.99   21.07
   0   3   0 1154.52   21.02
   0   3   0 1203.31   21.04
   0  -3   0 1180.62   20.97
   0   3   0 1179.76   21.05
   0  -3   0 1183.39   21.01
   0  -3   0 1193.85   20.93
   0   3   0 1184.52   20.65
   0  -3   0 1198.43   20.92
   0  -3   0 1219.81   20.83
   0  -3  -1  839.40   15.44
   0   3   1  864.84   15.68
   0   3   1  854.12   15.69
   0   3   1  865.63   15.73
   0  -3  -1  870.39   15.64
   0   3   1  833.42   15.60
   0   3   1  860.12   15.72
   0  -3  -1  857.82   15.22
   0   3   1  845.04   15.67
   0  -3  -1  801.54   15.58
   0  -3  -1  842.10   15.59
   0   3   1  854.35   15.66
   0   3   1  836.79   15.43
   0   3   1  830.81   15.35
   0  -3  -1  846.26   15.59
   0  -3  -1  834.22   15.27
   0  -3  -1  866.43   15.58
   0   3   1  807.32   14.81
   0   3   1  872.60   15.74
   0   3   1  856.09   15.59
   0  -3  -1  859.91   15.52
   0   3   1  855.21   15.68
   0  -3  -1  862.98   15.58
   0   3   2 2697.01   44.77
   0   3   2 2630.52   44.58
   0   3   2 2645.41   44.35
   0   3   2 2638.71   45.01
   0  -3  -2 2656.49   44.53
   0   3   2 2665.15   44.80
   0   3   2 2619.85   44.61
   0   3   2 2670.64   44.99
   0  -3  -2 2682.76   44.96
   0   3   2 2482.00   44.00
   0   3   2 2621.42   44.78
   0  -3  -2 2640.05   44.75
   0  -3  -2 2626.67   44.07
   0   3   2 2526.63   43.69
   0   3   2 2578.17   44.25
   0   3   2 2658.69   44.75
   0  -3  -2 2626.45   44.81
   0   3   2 2355.37   43.51
   0  -3  -2 2633.40   44.22
   0  -3  -2 2618.22   44.86
   0  -3  -2 2621.98   44.81
   0   3   2 2642.73   44.84
   0   3   2 2672.19   44.61
   0  -3  -2 2671.26   44.84
   0   3   2 2650.02   44.29
   0   3   2 2601.88   44.05
   0   3   2 2390.89   43.37
   0   3   2 2654.09   44.02
   0   3   2 2619.17   44.77
   0   3   2 2548.19   43.89
   0   3   3   79.47    2.75
   0   3   3   77.28    2.57
   0   3   3   85.57    2.91
   0   3   3   76.74    2.87
   0  -3  -3   79.64    2.28
   0   3   3   75.69    2.31
   0   3   3   77.19    2.83
   0   3   3   76.78    2.62
   0   3   3   76.80    2.29
   0  -3  -3   78.73    2.65
   0   3   3   79.58    2.82
   0   3   3   81.67    2.47
   0  -3  -3   79.40    2.92
   0   3   3   77.86    2.75
   0  -3  -3   79.89    2.98
   0   3   3   78.72    2.41
   0  -3  -3   88.84    3.13
   0  -3  -3   82.27    2.42
   0  -3  -3   82.26    3.04
   0  -3  -3   79.26    2.80
   0   3   4   12.88    1.17
   0   3   4   12.30    1.15
   0   3   4   11.99    1.16
   0   3   4   11.45    1.00
   0   3   4   11.64    1.32
   0  -3  -4   11.21    1.21
   0  -3  -4   13.22    1.37
   0   3   4   12.79    1.17
   0  -3  -4   12.81    1.16
   0  -3  -4   11.92    1.33
   0   3   5  200.61    6.36
   0  -3  -5  201.77    6.08
   0  -3  -5  211.90    6.40
   0   3   5  196.46    5.69
   0  -3  -5  199.73    5.90
   0   3   5  211.91    6.44
   0  -3  -5  214.30    6.44
   0  -3  -5  202.73    5.68
   0  -3  -5  212.20    6.37
   0   3   6  396.84   10.47
   0   3   6  376.96    9.66
   0   3   6  368.89    9.57
   0   3   6  419.35   10.64
   0  -3  -6  397.20   10.45
   0   3   6  377.84    9.48
   0   3   6  395.09   10.51
   0   3   6  427.06   10.89
   0  -3  -6  381.77   10.15
   0  -3  -6  401.88   10.44
   0  -3  -6  408.94   10.02
   0  -3  -6  399.10    9.53
   0  -3  -6  396.68   10.40
   0  -3  -7   70.80    3.90
   0   3   7   82.41    4.22
   0   3   7   74.85    3.61
   0   3   7   72.14    3.61
   0   3   7   79.01    4.14
   0   3   7   72.80    3.48
   0  -3  -7   72.17    4.07
   0   3   7   78.75    4.18
   0  -3  -7   68.62    3.99
   0  -3  -7   79.11    4.16
   0  -3  -7   78.96    4.16
   0   3   7   80.08    4.29
   0   3   7   75.63    4.15
   0   3   8  388.63   10.89
   0  -3  -8  365.66   10.32
   0   3   8  404.28   11.22
   0  -3  -8  359.57   10.70
   0  -3  -8  350.31   10.70
   0   3   8  373.40   10.76
   0  -3  -8  373.46    9.88
   0  -3  -8  389.72   10.27
   0   3   8  383.79   10.83
   0  -3  -8  372.97   10.73
   0  -3  -9    2.21    1.02
   0   3   9    2.54    1.03
   0   3   9    2.34    1.12
   0  -3  -9    2.04    0.86
   0   3   9    0.36    0.84
   0  -3  -9    1.38    0.93
   0   3   9    1.77    1.09
   0   3  10    7.52    1.35
   0   3  10    7.18    1.25
   0   3  10    7.29    1.19
   0  -3 -10    4.80    1.05
   0   3  11   33.26    2.05
   0   3  11   28.25    1.81
   0   3  11   31.63    2.05
   0   3  11   28.52    1.78
   0  -4  14    0.08    0.68
   0  -4  13  116.06    5.27
   0  -4  13  133.44    4.88
   0  -4  13  124.85    5.22
   0  -4  12   81.41    4.53
   0  -4  12   87.95    4.19
   0  -4  12   82.81    4.48
   0  -4  12   95.40    4.78
   0  -4  12   81.57    4.40
   0  -4  11   30.80    2.83
   0  -4  11   39.10    2.79
   0  -4  11   37.26    2.91
   0  -4  11   37.42    3.08
   0  -4  11   36.92    3.07
   0  -4  11   35.44    2.97
   0  -4  11   36.41    3.10
   0  -4  11   37.56    2.74
   0  -4  11   39.10    3.01
   0  -4  10   31.97    2.51
   0   4 -10   26.56    2.40
   0  -4  10   24.36    2.37
   0  -4  10   26.18    2.24
   0  -4  10   29.41    2.46
   0  -4  10   26.66    2.52
   0  -4  10   28.46    2.53
   0  -4  10   26.08    2.47
   0  -4  10   31.19    2.69
   0  -4  10   25.56    2.37
   0  -4  10   28.50    2.32
   0  -4  10   30.23    2.67
   0  -4   9  127.53    4.85
   0  -4   9  132.31    4.85
   0  -4   9  123.66    4.94
   0  -4   9  122.79    4.79
   0  -4   9  126.39    5.06
   0  -4   9  127.77    5.20
   0  -4   9  135.53    4.97
   0   4  -9  116.48    4.75
   0  -4   9  130.51    4.96
   0  -4   9  129.40    5.05
   0  -4   9  121.51    5.04
   0  -4   9  126.36    4.79
   0  -4   9  127.43    5.19
   0  -4   9  131.48    5.14
   0  -4   9  121.54    5.11
   0   4  -9  116.31    4.97
   0  -4   9  134.44    5.06
   0  -4   8   58.32    2.95
   0  -4   8   55.80    2.86
   0  -4   8   58.65    3.00
   0  -4   8   59.83    2.91
   0  -4   8   60.60    3.09
   0  -4   8   55.99    2.98
   0  -4   8   58.26    2.93
   0  -4   8   60.17    3.15
   0  -4   8   59.58    3.01
   0   4  -8   58.55    2.98
   0  -4   8   58.30    2.91
   0  -4   8   61.93    3.07
   0  -4   8   59.83    3.11
   0   4  -8   55.22    2.77
   0  -4   8   53.19    3.00
   0  -4   8   60.10    3.08
   0   4  -8   56.17    3.04
   0  -4   8   60.53    3.04
   0  -4   8   57.05    3.19
   0  -4   8   57.64    2.94
   0  -4   7 1400.24   26.22
   0  -4   7 1408.93   26.12
   0  -4   7 1388.27   26.49
   0  -4   7 1374.73   26.66
   0  -4   7 1375.25   26.50
   0   4  -7 1325.68   25.27
   0   4  -7 1399.43   25.71
   0  -4   7 1462.41   26.23
   0  -4   7 1379.22   25.76
   0   4  -7 1406.60   26.52
   0  -4   7 1447.98   26.43
   0  -4   7 1421.79   26.09
   0  -4   7 1405.51   26.18
   0  -4   7 1403.76   26.22
   0  -4   7 1408.38   26.14
   0  -4   7 1436.89   26.33
   0  -4   6  125.62    4.05
   0  -4   6  123.62    3.96
   0  -4   6  127.53    3.99
   0  -4   6  130.65    4.00
   0  -4   6  129.12    3.96
   0  -4   6  133.04    3.93
   0  -4   6  127.92    3.89
   0  -4   6  126.59    4.14
   0   4  -6  119.77    3.06
   0  -4   6  132.32    4.01
   0   4  -6  120.58    2.98
   0   4  -6  117.20    3.06
   0   4  -6  115.90    2.85
   0   4  -6  122.82    3.20
   0   4  -6  118.75    2.97
   0   4  -6  127.79    3.49
   0   4  -6  126.83    3.50
   0  -4   6  121.62    4.01
   0  -4   6  133.13    4.27
   0  -4   6  125.67    3.88
   0  -4   5  279.27    6.28
   0  -4   5  279.00    6.46
   0  -4   5  293.84    6.19
   0  -4   5  291.90    6.33
   0   4  -5  289.43    5.57
   0   4  -5  269.89    5.70
   0  -4   5  288.34    6.31
   0  -4   5  290.08    6.39
   0  -4   5  290.61    6.32
   0  -4   5  281.20    6.39
   0  -4   5  283.41    6.44
   0  -4   5  284.96    6.44
   0  -4   5  283.45    6.58
   0   4  -5  263.45    5.14
   0   4  -5  277.69    5.32
   0  -4   5  289.39    6.19
   0  -4   5  289.75    6.42
   0  -4   5  297.34    6.48
   0   4  -5  282.44    5.72
   0   4  -5  285.23    6.07
   0   4  -5  282.26    5.59
   0   4  -5  284.11    6.04
   0   4  -5  267.54    5.32
   0   4  -5  267.94    5.23
   0   4  -5  268.96    5.26
   0   4  -5  276.42    5.27
   0  -4   5  275.68    6.29
   0  -4   5  290.13    6.37
   0   4  -4   90.73    2.17
   0   4  -4   98.28    2.52
   0   4  -4  100.88    2.39
   0  -4   4   96.02    2.78
   0   4  -4   86.12    1.95
   0  -4   4  102.03    2.91
   0  -4   4   97.43    3.06
   0  -4   4   99.69    2.69
   0  -4   4  101.32    3.09
   0  -4   4  101.00    3.12
   0  -4   4   92.36    2.26
   0   4  -4   93.03    2.49
   0  -4   4  102.76    2.93
   0  -4   4   97.02    2.75
   0  -4   4   99.39    2.88
   0  -4   4   96.90    2.98
   0   4  -4   96.35    2.40
   0  -4   4  103.91    2.97
   0  -4   4  100.66    2.69
   0  -4   4   99.91    2.89
   0  -4   4  100.17    2.83
   0   4  -4   99.91    2.58
   0  -4   4   98.70    2.89
   0   4  -4   99.33    2.83
   0   4  -4   99.68    2.86
   0   4  -4   96.67    2.57
   0  -4   4  104.11    2.87
   0   4  -3   40.16    1.50
   0   4  -3   40.53    1.44
   0   4  -3   38.95    1.26
   0   4  -3   39.58    1.21
   0   4  -3   43.68    1.60
   0  -4   3   43.45    1.71
   0  -4   3   41.10    1.59
   0  -4   3   41.92    1.42
   0   4  -3   41.39    1.47
   0   4  -3   42.39    1.43
   0   4  -3   39.86    1.31
   0  -4   3   41.59    1.82
   0  -4   3   40.82    1.37
   0  -4   3   41.15    1.49
   0  -4   3   41.16    1.60
   0  -4   3   40.72    1.45
   0  -4   3   41.50    1.41
   0  -4   3   41.16    1.64
   0   4  -3   41.90    1.60
   0   4  -3   38.74    1.14
   0   4  -3   40.25    1.31
   0   4  -3   40.89    1.67
   0   4  -3   39.24    1.62
   0   4  -2  305.78    5.85
   0  -4   2  320.70    6.20
   0   4  -2  306.80    6.00
   0  -4   2  321.79    6.38
   0   4  -2  321.50    6.43
   0  -4   2  299.80    5.65
   0   4  -2  313.48    6.34
   0  -4   2  318.61    6.31
   0  -4   2  281.36    5.62
   0  -4   2  321.89    6.38
   0  -4   2  315.72    6.22
   0  -4   2  318.88    5.62
   0  -4   2  282.66    5.22
   0  -4   2  301.16    5.77
   0  -4   2  307.23    6.02
   0  -4   2  321.07    6.41
   0   4  -2  324.70    6.46
   0   4  -2  324.57    6.25
   0   4  -2  314.59    5.96
   0   4  -2  330.40    6.59
   0  -4   2  327.71    6.50
   0  -4   2  314.18    6.29
   0  -4   2  321.57    6.47
   0   4  -2  331.48    6.58
   0  -4   2  316.36    5.79
   0   4  -2  320.87    6.40
   0  -4   2  319.02    5.87
   0  -4   2  311.60    5.79
   0  -4   2  323.88    6.16
   0  -4   2  324.61    6.40
   0  -4   2  326.53    6.05
   0  -4   2  314.77    6.13
   0   4  -2  325.60    6.26
   0  -4   1 1817.30   31.77
   0   4  -1 1842.43   31.93
   0   4  -1 1854.63   31.89
   0   4  -1 1811.34   31.68
   0  -4   1 1796.04   31.76
   0   4  -1 1858.81   31.74
   0   4  -1 1778.61   31.70
   0  -4   1 1835.73   31.47
   0   4  -1 1837.69   31.88
   0  -4   1 1786.10   31.78
   0  -4   1 1727.88   31.52
   0  -4   1 1785.51   31.77
   0   4  -1 1843.45   31.96
   0  -4   1 1829.54   31.90
   0  -4   1 1792.39   31.80
   0   4  -1 1833.73   31.89
   0  -4   1 1807.22   31.83
   0   4  -1 1869.13   31.92
   0  -4   1 1832.83   31.90
   0  -4   1 1838.14   31.20
   0   4  -1 1844.10   31.68
   0   4  -1 1810.44   31.66
   0   4  -1 1845.06   31.89
   0   4  -1 1822.17   31.54
   0   4  -1 1838.58   31.89
   0   4  -1 1849.34   31.83
   0   4   0  121.77    3.44
   0   4   0  113.38    3.41
   0  -4   0  121.98    3.39
   0   4   0  118.15    3.42
   0   4   0  122.87    3.49
   0   4   0  119.69    3.47
   0  -4   0  121.48    3.25
   0   4   0  118.18    3.36
   0   4   0  123.20    3.45
   0   4   0  123.41    3.48
   0  -4   0  120.82    3.44
   0   4   0  122.68    3.40
   0  -4   0  122.69    3.46
   0  -4   0  118.90    3.34
   0  -4   0  122.77    3.45
   0   4   0  120.22    3.47
   0  -4   0  123.06    3.46
   0  -4   0  119.96    3.28
   0   4   0  123.65    3.08
   0  -4   0  125.04    3.23
   0   4   0  117.14    3.44
   0   4   0  123.18    3.45
   0   4   0  117.40    3.44
   0  -4  -1  889.38   16.18
   0   4   1  879.49   16.77
   0   4   1  897.92   16.68
   0   4   1  862.50   16.73
   0  -4  -1  881.34   16.67
   0   4   1  896.40   16.53
   0   4   1  877.84   16.74
   0  -4  -1  815.62   16.52
   0   4   1  888.53   16.75
   0   4   1  888.77   16.68
   0  -4  -1  899.27   16.67
   0  -4  -1  866.13   16.25
   0  -4  -1  869.62   16.58
   0  -4  -1  873.71   16.43
   0  -4  -1  886.95   16.59
   0   4   1  904.30   16.73
   0   4   1  872.64   16.78
   0   4   1  905.91   16.39
   0   4   1  864.46   16.18
   0   4   1  885.04   16.75
   0   4   1  878.67   16.74
   0   4   1  874.87   16.79
   0  -4  -1  863.15   16.42
   0   4   2 1026.73   18.94
   0   4   2  981.87   18.32
   0   4   2 1020.88   18.62
   0   4   2 1045.46   19.17
   0   4   2 1045.27   19.01
   0   4   2 1045.25   19.26
   0   4   2  918.94   17.68
   0  -4  -2 1028.06   19.07
   0  -4  -2 1059.20   19.27
   0  -4  -2 1052.49   19.18
   0  -4  -2 1043.56   18.54
   0   4   2 1029.36   17.87
   0   4   2 1004.63   18.24
   0   4   2  895.96   17.69
   0  -4  -2 1083.66   19.39
   0   4   2  958.09   18.23
   0   4   2  996.33   18.56
   0   4   2 1043.36   19.24
   0  -4  -2 1050.47   19.16
   0   4   2 1057.97   19.23
   0   4   2 1031.23   19.15
   0   4   2 1006.20   18.64
   0   4   2 1031.62   18.07
   0  -4  -3    4.87    0.88
   0  -4  -3    4.81    0.81
   0   4   3    6.70    0.92
   0  -4  -3    4.25    0.83
   0   4   3    4.62    0.86
   0  -4  -3    5.20    0.92
   0   4   3    5.23    0.81
   0   4   3    4.93    0.77
   0  -4  -3    4.82    0.90
   0  -4  -3    4.96    0.96
   0   4   3    5.00    0.83
   0   4   3    3.92    0.66
   0  -4  -3    3.95    0.72
   0  -4  -4   94.94    3.66
   0   4   4   90.84    3.87
   0  -4  -4   97.45    3.94
   0  -4  -4   91.09    3.85
   0  -4  -4   94.93    3.64
   0  -4  -4   93.13    3.34
   0  -4  -4   97.86    3.69
   0   4   4   81.88    3.27
   0  -4  -4   92.03    3.84
   0   4   4   90.26    3.90
   0  -4  -4  101.26    4.04
   0  -4  -5  295.29    8.26
   0   4   5  306.61    8.64
   0   4   5  295.20    7.71
   0  -4  -5  295.22    8.46
   0   4   5  285.95    7.94
   0   4   5  302.95    8.64
   0  -4  -5  309.08    8.62
   0  -4  -5  301.99    8.17
   0  -4  -5  302.24    8.57
   0  -4  -5  302.85    8.60
   0  -4  -5  309.40    8.31
   0  -4  -5  301.10    7.98
   0  -4  -6    1.10    0.80
   0  -4  -6    1.75    0.92
   0   4   6    0.18    0.68
   0   4   6    1.88    1.02
   0  -4  -6    1.54    0.83
   0  -4  -6    0.82    0.89
   0   4   6    1.12    0.93
   0  -4  -6    1.00    0.76
   0   4   6    2.23    1.05
   0  -4  -6    0.85    0.73
   0  -4  -6    1.27    0.91
   0  -4  -6    1.04    0.77
   0  -4  -6    0.40    0.80
   0  -4  -7   60.62    3.53
   0  -4  -7   51.87    3.21
   0  -4  -7   48.99    3.51
   0  -4  -7   58.06    3.71
   0   4   7   59.87    3.76
   0  -4  -7   54.12    3.53
   0   4   7   62.77    3.90
   0   4   7   56.26    3.55
   0   4   7   56.02    3.57
   0  -4  -7   55.88    3.47
   0   4   7   57.75    3.63
   0  -4  -8  119.25    5.38
   0  -4  -8  113.25    5.09
   0   4   8  127.75    5.50
   0  -4  -8  121.34    5.06
   0  -4  -8  112.66    4.78
   0  -4  -8  122.39    4.95
   0  -4  -9    5.35    1.12
   0   4   9    5.59    1.16
   0   4   9    4.23    1.15
   0   4   9    5.98    1.35
   0   4   9    5.49    1.18
   0  -4  -9    3.53    0.99
   0   4  10  114.01    4.24
   0  -4 -10  103.54    3.80
   0   4  10  112.87    4.02
   0  -5  14   32.10    2.29
   0  -5  13   -0.11    1.02
   0  -5  13    0.10    0.81
   0  -5  12   23.39    2.51
   0  -5  12   22.41    2.10
   0  -5  12   25.10    2.58
   0  -5  12   22.16    2.39
   0  -5  12   22.35    2.38
   0  -5  12   20.71    2.29
   0  -5  12   24.67    2.34
   0  -5  12   25.42    2.37
   0  -5  11  462.14   11.59
   0  -5  11  428.36   12.06
   0  -5  11  468.88   12.50
   0  -5  11  445.64   12.14
   0  -5  11  432.04   12.17
   0  -5  11  421.12   12.05
   0  -5  11  461.19   12.11
   0  -5  11  424.77   11.66
   0  -5  11  485.21   12.07
   0  -5  10   13.26    1.80
   0  -5  10   13.59    1.85
   0  -5  10   11.50    1.65
   0  -5  10   10.73    1.64
   0  -5  10   10.62    1.51
   0  -5  10   10.18    1.63
   0  -5  10   10.89    1.66
   0  -5  10   11.59    1.75
   0  -5  10   10.58    1.65
   0  -5  10   11.84    1.67
   0  -5  10   10.90    1.57
   0  -5   9  333.07    8.89
   0  -5   9  307.00    9.31
   0   5  -9  318.92    8.95
   0  -5   9  309.26    8.83
   0  -5   9  331.81    9.21
   0  -5   9  316.27    8.97
   0   5  -9  310.40    8.55
   0  -5   9  326.07    8.81
   0  -5   9  333.15    8.80
   0  -5   9  333.16    9.34
   0  -5   9  319.77    8.97
   0  -5   9  331.27    8.69
   0  -5   9  320.10    8.83
   0   5  -8   31.32    2.05
   0   5  -8   35.79    2.45
   0  -5   8   38.06    2.38
   0  -5   8   34.02    2.31
   0  -5   8   35.04    2.30
   0  -5   8   36.96    2.26
   0  -5   8   38.58    2.39
   0  -5   8   34.86    2.23
   0  -5   8   35.98    2.35
   0  -5   8   36.39    2.30
   0  -5   8   34.54    2.54
   0  -5   8   37.47    2.34
   0  -5   8   38.20    2.52
   0  -5   8   37.21    2.28
   0  -5   8   37.65    2.49
   0  -5   8   36.86    2.22
   0  -5   8   36.43    2.44
   0  -5   8   37.38    2.46
   0  -5   7   33.96    2.14
   0   5  -7   36.45    2.07
   0   5  -7   31.89    1.75
   0   5  -7   32.20    1.77
   0  -5   7   35.19    2.09
   0  -5   7   35.90    2.24
   0  -5   7   31.10    2.20
   0  -5   7   35.89    2.04
   0  -5   7   35.18    2.12
   0  -5   7   33.59    1.97
   0   5  -7   33.04    1.67
   0  -5   7   34.52    2.17
   0  -5   6    0.49    0.53
   0  -5   6    0.57    0.62
   0  -5   6    0.73    0.58
   0  -5   6    0.06    0.60
   0  -5   6    0.80    0.53
   0   5  -6    0.06    0.48
   0   5  -6    0.69    0.47
   0  -5   6    0.34    0.56
   0   5  -6    0.31    0.36
   0  -5   6    1.88    0.77
   0  -5   6    0.07    0.60
   0   5  -6    0.52    0.35
   0  -5   6    0.41    0.50
   0  -5   6    0.46    0.61
   0  -5   6    0.56    0.53
   0   5  -5 1785.67   32.52
   0  -5   5 1898.21   33.09
   0  -5   5 1874.28   33.33
   0   5  -5 1768.93   32.27
   0  -5   5 1850.53   33.14
   0  -5   5 1868.90   33.56
   0  -5   5 1951.24   33.45
   0  -5   5 1828.46   33.59
   0  -5   5 1920.33   32.88
   0  -5   5 1918.57   33.23
   0  -5   5 1857.54   33.28
   0   5  -5 1897.55   32.78
   0   5  -5 1847.59   32.54
   0  -5   5 1926.46   33.82
   0  -5   5 1890.42   33.75
   0  -5   5 1901.50   32.90
   0  -5   5 1862.87   33.69
   0   5  -5 1899.81   32.68
   0   5  -5 1928.02   33.27
   0  -5   4  253.48    5.91
   0   5  -4  250.40    5.56
   0   5  -4  234.03    4.86
   0   5  -4  231.78    4.96
   0  -5   4  250.82    5.35
   0  -5   4  247.93    6.14
   0   5  -4  252.86    5.63
   0  -5   4  244.63    5.37
   0   5  -4  238.26    5.07
   0  -5   4  261.83    5.77
   0  -5   4  249.97    5.29
   0  -5   4  251.56    5.74
   0  -5   4  254.40    5.56
   0  -5   4  242.47    5.28
   0  -5   4  248.01    5.34
   0  -5   4  256.66    5.76
   0   5  -4  244.08    5.85
   0   5  -4  238.04    5.05
   0   5  -4  232.68    4.72
   0   5  -4  251.09    5.61
   0   5  -3  815.25   14.42
   0   5  -3  794.93   13.76
   0  -5   3  796.49   13.70
   0  -5   3  838.39   14.31
   0   5  -3  811.04   14.04
   0  -5   3  835.20   14.59
   0   5  -3  830.26   14.70
   0   5  -3  832.04   14.56
   0  -5   3  842.67   14.42
   0  -5   3  847.32   14.62
   0  -5   3  817.67   13.74
   0   5  -3  834.10   14.81
   0  -5   3  796.34   13.48
   0  -5   3  831.32   14.84
   0  -5   3  821.38   14.45
   0   5  -3  810.29   14.83
   0  -5   3  783.49   13.73
   0   5  -3  840.04   14.87
   0   5  -3  835.94   14.38
   0   5  -3  802.81   13.88
   0  -5   3  808.39   13.97
   0  -5   3  842.43   14.57
   0  -5   3  847.25   14.21
   0  -5   3  795.96   13.72
   0  -5   3  824.77   13.93
   0  -5   3  850.54   14.81
   0   5  -3  847.70   14.63
   0   5  -3  833.11   14.69
   0  -5   2   43.40    1.78
   0   5  -2   41.68    1.61
   0  -5   2   43.74    1.89
   0   5  -2   42.45    1.92
   0  -5   2   41.83    1.38
   0   5  -2   44.06    1.88
   0   5  -2   46.06    1.82
   0  -5   2   43.27    1.75
   0  -5   2   42.38    1.85
   0  -5   2   44.75    1.76
   0  -5   2   42.77    1.77
   0  -5   2   43.21    1.88
   0   5  -2   44.18    1.85
   0   5  -2   43.18    1.77
   0  -5   2   39.68    1.07
   0   5  -2   42.51    1.94
   0  -5   2   43.50    1.68
   0  -5   2   40.80    1.50
   0   5  -2   41.11    1.92
   0   5  -2   41.31    1.74
   0   5  -2   42.30    1.87
   0  -5   2   43.78    1.84
   0  -5   2   46.05    1.97
   0   5  -2   42.90    1.94
   0  -5   2   47.14    1.99
   0  -5   2   39.41    1.08
   0  -5   2   42.77    1.83
   0   5  -2   42.84    1.90
   0   5  -2   41.66    1.67
   0  -5   2   39.92    1.17
   0   5  -2   46.94    1.89
   0   5  -1   11.57    1.03
   0   5  -1   11.79    1.00
   0  -5   1   11.99    1.04
   0  -5   1   11.46    1.04
   0  -5   1   11.88    0.94
   0  -5   1   12.41    0.96
   0   5  -1   12.67    1.09
   0   5  -1   11.83    1.11
   0  -5   1   12.96    0.83
   0   5  -1   12.07    0.97
   0  -5   1   12.69    1.07
   0   5  -1   12.84    1.11
   0   5  -1   11.37    1.07
   0  -5   1   13.06    1.11
   0   5  -1   11.10    1.00
   0   5  -1   12.09    1.08
   0  -5   1   13.20    1.15
   0   5  -1   13.15    1.09
   0  -5   1   12.45    1.11
   0   5  -1   11.93    0.97
   0  -5   0  109.69    3.38
   0   5   0  114.03    3.63
   0   5   0  111.55    3.66
   0   5   0  114.09    3.71
   0   5   0  110.67    3.61
   0  -5   0  107.72    3.29
   0  -5   0  110.36    3.18
   0  -5   0  107.16    3.55
   0   5   0  111.18    3.17
   0   5   0  118.13    3.70
   0   5   0  112.36    3.67
   0  -5   0  118.21    3.65
   0  -5   0  112.21    3.50
   0   5   0  114.26    3.53
   0   5   0  107.86    3.57
   0   5   0  117.65    3.69
   0   5   0  118.25    3.72
   0  -5  -1 1566.07   28.50
   0  -5  -1 1611.51   28.79
   0  -5  -1 1584.09   28.68
   0  -5  -1 1550.94   28.64
   0   5   1 1550.16   28.91
   0   5   1 1525.96   27.70
   0   5   1 1613.06   28.91
   0  -5  -1 1581.39   28.45
   0   5   1 1550.16   28.88
   0  -5  -1 1574.02   28.76
   0   5   1 1564.19   28.95
   0   5   1 1558.55   28.71
   0  -5  -1 1531.90   28.73
   0   5   1 1631.12   28.49
   0   5   1 1599.20   28.60
   0   5   1 1495.59   28.10
   0   5   1 1605.60   28.82
   0   5   1 1569.08   28.90
   0   5   2  132.71    4.48
   0   5   2  128.29    4.23
   0  -5  -2  136.83    4.42
   0  -5  -2  134.21    4.43
   0  -5  -2  139.52    4.49
   0  -5  -2  140.28    4.49
   0   5   2  131.23    4.40
   0   5   2  137.91    4.63
   0   5   2  134.11    4.06
   0   5   2  131.64    4.50
   0  -5  -2  142.51    4.62
   0  -5  -2  131.30    4.43
   0   5   2  133.81    4.48
   0   5   2  129.04    4.28
   0   5   2  120.50    3.79
   0   5   2  135.69    4.12
   0  -5  -2  134.07    4.22
   0  -5  -3  324.57    8.45
   0  -5  -3  317.90    8.14
   0   5   3  311.88    8.16
   0  -5  -3  311.38    8.20
   0  -5  -3  323.98    8.18
   0   5   3  315.28    8.23
   0   5   3  306.51    7.60
   0   5   3  295.15    7.78
   0  -5  -3  322.79    7.82
   0   5   3  304.63    7.97
   0   5   3  312.62    8.23
   0  -5  -3  327.80    8.40
   0  -5  -3  325.04    8.29
   0  -5  -4   35.56    2.39
   0  -5  -4   36.27    2.57
   0  -5  -4   37.38    2.43
   0   5   4   36.89    2.60
   0  -5  -4   36.66    2.59
   0  -5  -4   34.08    2.48
   0   5   4   39.88    2.73
   0  -5  -4   37.57    2.52
   0  -5  -4   39.20    2.47
   0  -5  -4   36.51    2.48
   0   5   4   32.77    2.21
   0   5   5    2.82    1.07
   0  -5  -5    1.50    0.82
   0  -5  -5    1.55    0.95
   0  -5  -5    1.49    1.06
   0   5   5    0.64    0.74
   0  -5  -5    2.52    0.99
   0  -5  -5    0.91    0.74
   0  -5  -5    1.64    0.86
   0  -5  -5    1.72    0.99
   0   5   5    1.25    0.84
   0   5   5    2.83    1.12
   0  -5  -5   -0.11    0.68
   0  -5  -5    1.95    0.85
   0   5   6  340.10    9.92
   0  -5  -6  313.02    8.72
   0  -5  -6  327.29    9.35
   0  -5  -6  332.79    9.27
   0   5   6  307.66    9.58
   0  -5  -6  288.69    9.34
   0  -5  -6  283.20    9.17
   0  -5  -6  320.98    8.88
   0  -5  -6  330.29    9.68
   0   5   6  313.55    9.40
   0  -5  -6  298.86    8.85
   0   5   6  332.68    9.75
   0   5   7   44.27    3.22
   0   5   7   45.27    3.29
   0   5   7   40.95    3.07
   0  -5  -7   45.09    3.14
   0  -5  -7   43.09    2.95
   0  -5  -7   45.21    3.00
   0  -5  -7   46.07    3.10
   0  -5  -7   46.77    3.30
   0   5   8   18.07    1.93
   0  -5  -8   19.93    1.97
   0  -5  -8   17.01    1.79
   0  -5  -8   18.59    1.85
   0   5   8   19.64    2.01
   0  -5  -8   17.45    1.98
   0  -5  -9   12.06    1.25
   0  -5  -9    9.80    1.29
   0   5   9   10.74    1.33
   0   5   9   11.80    1.45
   0   5   9   11.20    1.48
   0   5   9   13.32    1.40
   0   5  10   30.85    1.83
   0  -6  14    5.14    1.10
   0  -6  13   15.14    1.92
   0  -6  13   15.93    2.04
   0  -6  12  107.46    4.94
   0  -6  12  103.82    5.25
   0  -6  12  121.31    5.30
   0  -6  12  109.63    5.27
   0  -6  12   98.85    5.19
   0  -6  12  121.52    5.17
   0  -6  12  106.10    5.17
   0  -6  11   58.84    3.88
   0  -6  11   73.52    3.90
   0  -6  11   64.41    3.67
   0  -6  11   65.62    3.86
   0  -6  11   61.32    3.89
   0  -6  11   60.61    3.91
   0  -6  11   64.50    3.89
   0  -6  11   56.14    3.68
   0  -6  11   61.82    3.70
   0  -6  10  188.10    6.54
   0  -6  10  173.62    6.52
   0   6 -10  173.50    6.27
   0  -6  10  197.95    6.55
   0  -6  10  187.65    7.03
   0  -6  10  179.11    6.50
   0  -6  10  193.32    6.89
   0  -6  10  182.15    6.38
   0  -6  10  180.65    6.58
   0  -6  10  177.82    6.70
   0   6 -10  180.33    6.67
   0  -6   9  375.43    9.85
   0  -6   9  355.04    9.88
   0  -6   9  354.02    9.86
   0   6  -9  367.31    9.91
   0  -6   9  362.97    9.64
   0  -6   9  343.31    9.16
   0  -6   9  352.20    9.82
   0  -6   9  372.23    9.56
   0  -6   9  347.80   10.14
   0  -6   9  358.94    9.58
   0  -6   9  373.13    9.66
   0  -6   9  346.21    9.23
   0  -6   9  361.23    9.85
   0   6  -9  340.21    9.13
   0  -6   8   -0.39    0.77
   0  -6   8    0.46    0.65
   0  -6   8    0.18    0.60
   0  -6   8    0.15    0.52
   0  -6   8    0.74    0.71
   0  -6   8    0.41    0.66
   0  -6   8    0.66    0.72
   0  -6   8    0.77    0.72
   0  -6   8    1.44    0.81
   0  -6   8    0.94    0.65
   0   6  -8    1.24    0.63
   0  -6   8    0.09    0.72
   0  -6   7  262.71    7.06
   0   6  -7  251.28    6.30
   0   6  -7  263.87    7.03
   0   6  -7  247.77    6.56
   0  -6   7  260.61    7.46
   0  -6   7  256.79    7.23
   0  -6   7  258.45    6.59
   0  -6   7  263.26    6.99
   0  -6   7  257.64    6.57
   0  -6   7  247.07    6.96
   0  -6   7  255.87    7.28
   0  -6   6  285.79    7.09
   0  -6   6  257.82    7.15
   0  -6   6  278.63    7.22
   0   6  -6  282.09    6.73
   0  -6   6  277.78    6.52
   0   6  -6  289.03    6.98
   0   6  -6  283.87    7.22
   0  -6   6  263.48    7.26
   0  -6   6  289.62    7.43
   0  -6   6  279.47    7.40
   0  -6   6  272.45    6.91
   0  -6   6  268.55    6.81
   0   6  -6  269.81    6.39
   0  -6   6  265.46    6.90
   0  -6   6  277.39    6.73
   0  -6   5  399.41    8.49
   0  -6   5  410.76    8.99
   0   6  -5  409.98    8.97
   0   6  -5  400.22    8.60
   0   6  -5  407.39    8.29
   0  -6   5  423.14    9.01
   0  -6   5  387.74    8.29
   0   6  -5  404.28    9.30
   0   6  -5  417.71    9.13
   0  -6   5  411.86    8.71
   0  -6   5  395.31    8.89
   0   6  -5  411.70    8.74
   0  -6   5  437.49    9.57
   0  -6   5  395.94    8.40
   0  -6   5  410.44    9.46
   0   6  -5  401.11    8.65
   0  -6   5  386.63    8.68
   0  -6   4  138.92    4.22
   0   6  -4  133.02    3.73
   0   6  -4  139.06    4.02
   0   6  -4  135.91    3.51
   0  -6   4  135.18    3.49
   0  -6   4  132.96    4.24
   0  -6   4  135.79    4.39
   0   6  -4  138.76    4.03
   0  -6   4  127.91    3.33
   0   6  -4  130.13    3.55
   0  -6   4  135.91    3.85
   0   6  -4  136.83    4.13
   0   6  -4  139.17    4.24
   0   6  -4  135.05    3.36
   0   6  -4  135.77    4.21
   0   6  -4  135.77    3.77
   0  -6   4  134.81    3.93
   0  -6   4  135.86    3.75
   0  -6   4  135.55    3.46
   0   6  -4  138.56    4.03
   0  -6   4  126.74    3.53
   0  -6   3  453.88    8.98
   0   6  -3  472.20    9.24
   0  -6   3  475.37    9.58
   0  -6   3  484.17    9.91
   0  -6   3  488.22    9.91
   0  -6   3  444.34    8.63
   0  -6   3  471.16    9.74
   0   6  -3  463.33    9.52
   0  -6   3  504.34   10.21
   0  -6   3  443.63    8.66
   0   6  -3  480.26   10.12
   0   6  -3  469.10    9.94
   0   6  -3  489.85   10.10
   0   6  -3  491.46   10.20
   0  -6   3  459.79    9.71
   0  -6   3  453.00    9.03
   0   6  -3  478.82    9.63
   0  -6   3  485.23   10.09
   0   6  -3  472.80   10.00
   0   6  -3  454.74    9.91
   0  -6   3  477.27    9.50
   0  -6   3  471.08    9.29
   0  -6   3  459.07    8.99
   0  -6   3  459.40    9.79
   0   6  -3  456.97    9.92
   0   6  -3  481.40    9.45
   0  -6   3  467.08    8.92
   0  -6   3  423.36    8.54
   0  -6   2   84.08    2.07
   0   6  -2   95.75    3.16
   0   6  -2   94.64    3.30
   0   6  -2   94.33    3.36
   0   6  -2   96.32    3.35
   0  -6   2   90.06    3.25
   0  -6   2   99.37    3.41
   0  -6   2   81.00    2.08
   0  -6   2   95.83    3.24
   0   6  -2   96.43    3.01
   0  -6   2   96.10    3.25
   0   6  -2   98.66    3.20
   0  -6   2   88.42    2.51
   0   6  -2   94.12    3.33
   0  -6   2   94.87    2.98
   0  -6   2   98.36    3.30
   0  -6   2   98.45    3.12
   0  -6   2   94.99    3.12
   0  -6   1 1243.04   23.40
   0  -6   1 1224.96   22.24
   0  -6   1 1220.60   23.38
   0   6  -1 1277.46   23.39
   0   6  -1 1268.47   23.53
   0  -6   1 1241.64   23.29
   0  -6   1 1219.28   23.18
   0  -6   1 1253.22   23.27
   0  -6   1 1262.51   23.07
   0  -6   1 1267.67   22.95
   0  -6   1 1224.77   23.27
   0   6  -1 1278.32   23.49
   0   6  -1 1270.79   23.48
   0   6  -1 1265.43   23.45
   0  -6   1 1259.76   22.77
   0   6  -1 1277.13   23.50
   0   6  -1 1210.10   23.17
   0  -6   1 1184.49   21.93
   0  -6   0   19.23    1.42
   0   6   0   18.22    1.56
   0   6   0   20.99    1.61
   0   6   0   19.08    1.60
   0  -6   0   19.17    1.57
   0   6   0   17.43    1.54
   0  -6   0   18.45    1.52
   0  -6   0   17.91    1.26
   0   6   0   17.97    1.60
   0   6   0   19.21    1.46
   0   6   0   21.69    1.61
   0   6   0   21.39    1.66
   0  -6   0   19.81    1.56
   0   6   0   16.60    1.51
   0  -6   0   19.00    1.56
   0   6   0   20.16    1.62
   0   6   0   18.47    1.58
   0   6   0   20.52    1.65
   0  -6   0   19.51    1.59
   0  -6   0   18.98    1.55
   0  -6   0   21.73    1.59
   0  -6  -1   21.91    1.68
   0  -6  -1   25.03    1.90
   0   6   1   28.07    1.97
   0  -6  -1   22.20    1.75
   0  -6  -1   26.27    1.77
   0   6   1   26.50    1.95
   0   6   1   26.83    1.98
   0   6   1   25.72    1.90
   0   6   1   25.55    1.98
   0  -6  -1   25.02    1.87
   0   6   1   26.16    1.96
   0   6   1   21.35    1.76
   0   6   1   23.10    1.89
   0  -6  -1   27.57    1.91
   0  -6  -1   25.52    1.87
   0   6   1   24.69    1.87
   0   6   1   25.75    1.79
   0   6   1   21.95    1.58
   0  -6  -2  209.56    6.04
   0  -6  -2  225.17    6.56
   0  -6  -2  226.14    6.58
   0  -6  -2  226.86    6.64
   0   6   2  224.37    6.75
   0  -6  -2  225.39    6.46
   0  -6  -2  214.48    6.19
   0   6   2  209.39    5.91
   0   6   2  213.64    6.30
   0  -6  -2  228.60    6.36
   0   6   2  225.84    6.68
   0  -6  -2  225.64    6.57
   0   6   2  218.61    6.58
   0   6   2  216.50    6.38
   0   6   2  212.90    6.69
   0  -6  -3  331.79    8.97
   0  -6  -3  350.41    9.27
   0  -6  -3  350.28    9.27
   0  -6  -3  364.57    9.44
   0  -6  -3  362.93    9.43
   0  -6  -3  358.30    9.29
   0  -6  -3  354.62    9.27
   0   6   3  350.15    9.41
   0  -6  -3  324.96    8.81
   0  -6  -3  354.52    9.53
   0   6   3  341.41    9.11
   0  -6  -4    2.41    0.98
   0  -6  -4    2.30    0.97
   0   6   4    1.44    0.99
   0  -6  -4    1.54    0.88
   0  -6  -4    1.97    0.88
   0  -6  -4    1.52    0.96
   0   6   4    2.40    0.86
   0   6   4    3.43    1.08
   0  -6  -4    1.31    0.69
   0  -6  -4    2.52    1.01
   0   6   5  352.31   10.01
   0   6   5  358.66   10.33
   0  -6  -5  353.51    9.88
   0   6   5  355.46   10.37
   0  -6  -5  365.43    9.77
   0  -6  -5  313.86    9.64
   0  -6  -5  329.11    9.87
   0  -6  -5  335.53    9.96
   0  -6  -5  369.97   10.09
   0  -6  -5  343.59    9.54
   0  -6  -5  364.84    9.98
   0  -6  -5  359.14    9.98
   0  -6  -6  135.03    5.49
   0  -6  -6  136.02    5.43
   0  -6  -6  131.03    5.35
   0  -6  -6  122.23    4.94
   0  -6  -6  122.33    5.45
   0   6   6  129.29    5.66
   0  -6  -6  126.72    5.41
   0  -6  -6  125.40    5.08
   0   6   6  126.80    5.60
   0   6   6  132.66    5.62
   0   6   7    1.08    0.90
   0   6   7    0.34    0.79
   0  -6  -7    0.48    0.87
   0  -6  -7    0.49    0.83
   0   6   7    0.72    0.71
   0  -6  -7   -0.11    0.81
   0  -6  -7    0.34    0.77
   0  -6  -7    0.61    0.80
   0   6   7   -0.11    0.80
   0  -6  -7    0.53    0.74
   0   6   8  147.67    5.02
   0   6   8  156.45    5.38
   0   6   8  149.84    5.36
   0   6   8  149.51    5.21
   0  -6  -8  147.40    4.87
   0  -6  -8  149.48    5.12
   0  -6  -8  143.93    5.00
   0  -6  -8  148.10    4.89
   0   6   9   97.73    3.45
   0  -6  -9   81.63    3.07
   0  -7  14    0.57    0.83
   0  -7  13  111.93    4.81
   0  -7  13  106.94    5.11
   0  -7  13  120.56    5.33
   0  -7  12    1.20    0.88
   0  -7  12    1.22    0.91
   0  -7  12    1.63    0.95
   0  -7  12    1.44    0.98
   0  -7  12    2.15    1.14
   0  -7  12    1.13    0.98
   0  -7  12    3.34    1.23
   0  -7  11  152.39    6.26
   0  -7  11  154.99    6.07
   0  -7  11  153.27    6.58
   0  -7  11  152.22    5.82
   0  -7  11  140.79    6.17
   0  -7  11  158.15    6.44
   0  -7  11  171.32    6.40
   0  -7  11  145.66    6.14
   0  -7  11  150.17    6.14
   0  -7  11  156.31    6.02
   0  -7  10  297.89    9.10
   0  -7  10  307.54    9.60
   0   7 -10  280.02    8.99
   0  -7  10  299.31    8.86
   0  -7  10  291.77    8.92
   0  -7  10  295.29    9.15
   0  -7  10  307.64    8.83
   0  -7  10  286.65    8.72
   0  -7  10  295.54    8.43
   0  -7   9  144.24    5.13
   0  -7   9  147.46    5.15
   0  -7   9  148.88    5.98
   0  -7   9  152.78    5.82
   0  -7   9  145.70    5.49
   0  -7   9  148.70    5.63
   0  -7   9  149.58    5.51
   0  -7   9  141.45    5.60
   0  -7   9  143.84    5.69
   0   7  -9  137.69    5.10
   0   7  -9  145.05    5.45
   0  -7   9  146.57    5.42
   0  -7   9  151.58    5.44
   0  -7   8  447.72   10.30
   0  -7   8  467.83   11.47
   0  -7   8  438.44   10.30
   0  -7   8  459.41   11.66
   0  -7   8  460.19   11.07
   0  -7   8  454.77   10.91
   0  -7   8  440.02   11.13
   0  -7   8  445.76   10.98
   0  -7   8  445.78   11.02
   0   7  -8  435.13   10.68
   0   7  -8  432.93   10.37
   0   7  -8  462.90   11.10
   0  -7   8  437.81   10.62
   0  -7   8  435.06   11.24
   0  -7   7  131.72    4.21
   0   7  -7  144.24    5.04
   0   7  -7  141.03    4.70
   0  -7   7  138.36    4.69
   0  -7   7  142.75    5.26
   0  -7   7  141.74    5.14
   0  -7   7  127.65    4.23
   0  -7   7  135.31    4.74
   0   7  -7  137.78    4.47
   0  -7   7  140.38    4.83
   0  -7   7  141.24    5.03
   0  -7   7  141.65    4.86
   0  -7   7  132.68    5.00
   0  -7   7  138.98    4.74
   0  -7   6  164.24    5.47
   0  -7   6  177.96    5.26
   0   7  -6  181.05    5.60
   0   7  -6  177.76    5.38
   0  -7   6  174.13    5.05
   0   7  -6  162.86    4.72
   0  -7   6  170.01    5.12
   0  -7   6  171.47    5.17
   0   7  -6  175.76    5.20
   0  -7   6  163.17    4.71
   0   7  -6  171.06    4.94
   0  -7   6  177.88    5.68
   0  -7   6  181.69    5.76
   0  -7   6  169.99    5.63
   0  -7   6  163.54    4.62
   0   7  -5 2269.59   41.31
   0   7  -5 2262.43   40.34
   0   7  -5 2325.14   41.22
   0  -7   5 2265.10   41.21
   0   7  -5 2270.89   40.36
   0  -7   5 2294.01   40.75
   0   7  -5 2319.36   40.78
   0   7  -5 2286.17   41.01
   0  -7   5 2301.99   41.57
   0  -7   5 2304.45   41.49
   0  -7   5 2266.74   41.58
   0  -7   5 2266.96   40.79
   0   7  -4  102.49    3.35
   0   7  -4  106.55    3.86
   0   7  -4  106.29    3.78
   0  -7   4  113.46    3.49
   0   7  -4  105.12    3.50
   0   7  -4  104.56    3.89
   0   7  -4  107.37    3.96
   0   7  -4  107.01    3.77
   0   7  -4  105.90    3.75
   0  -7   4  107.19    3.92
   0  -7   4  109.10    3.93
   0  -7   4  103.99    4.04
   0   7  -4  100.04    3.26
   0   7  -4  107.25    3.51
   0   7  -3  175.12    5.36
   0  -7   3  177.40    5.35
   0   7  -3  183.37    5.30
   0  -7   3  172.62    5.06
   0   7  -3  177.49    5.26
   0  -7   3  170.93    5.02
   0   7  -3  179.10    5.27
   0  -7   3  175.09    5.31
   0  -7   3  172.21    5.12
   0  -7   3  178.60    4.87
   0   7  -3  170.40    4.89
   0  -7   3  171.84    4.64
   0  -7   3  176.06    5.15
   0   7  -3  179.10    5.29
   0   7  -3  172.64    4.90
   0   7  -3  178.98    4.76
   0   7  -2   17.54    1.47
   0  -7   2   17.02    1.46
   0  -7   2   15.49    1.45
   0  -7   2   15.96    1.52
   0  -7   2   16.61    1.46
   0   7  -2   18.54    1.58
   0   7  -2   16.89    1.52
   0   7  -2   18.08    1.45
   0  -7   2   16.94    1.19
   0  -7   2   17.83    1.52
   0  -7   2   19.70    1.51
   0  -7   2   16.57    1.50
   0  -7   2   20.22    1.45
   0  -7   2   17.70    1.43
   0  -7   2   17.13    1.51
   0   7  -2   16.94    1.48
   0  -7   2   15.28    1.36
   0  -7   2   19.02    1.63
   0   7  -2   15.59    1.40
   0   7  -2   18.24    1.57
   0   7  -2   23.43    1.79
   0   7  -1 1264.08   24.63
   0   7  -1 1306.06   24.86
   0  -7   1 1280.14   24.56
   0  -7   1 1271.97   24.15
   0  -7   1 1293.56   24.35
   0  -7   1 1295.36   24.60
   0  -7   1 1281.94   24.30
   0  -7   1 1291.53   24.59
   0   7  -1 1256.85   24.56
   0   7  -1 1318.84   24.88
   0  -7   1 1227.51   23.43
   0  -7   1 1284.13   23.93
   0   7  -1 1325.70   24.95
   0  -7   1 1216.31   24.46
   0   7  -1 1259.67   24.00
   0  -7   1 1260.72   24.73
   0   7  -1 1314.39   24.85
   0   7  -1 1284.66   24.79
   0   7  -1 1283.71   24.81
   0  -7   1 1311.14   24.73
   0   7  -1 1338.59   24.99
   0   7  -1 1305.16   24.74
   0   7  -1 1287.49   24.54
   0   7  -1 1303.16   24.70
   0  -7   1 1289.91   24.37
   0  -7   0    4.48    0.88
   0   7   0    4.65    0.81
   0  -7   0    6.05    1.10
   0   7   0    5.86    1.08
   0   7   0    5.40    1.09
   0   7   0    6.08    1.14
   0  -7   0    5.28    0.99
   0  -7   0    5.85    1.07
   0  -7   0    5.43    1.07
   0  -7   0    4.89    1.01
   0   7   0    7.11    1.15
   0  -7   0    4.75    1.03
   0   7   0    6.25    1.07
   0   7   0    4.11    0.90
   0   7   0    5.20    0.96
   0   7   0    5.55    1.07
   0   7   0    6.98    1.11
   0  -7   0    5.74    1.02
   0   7   0    4.48    1.00
   0   7   1 1376.65   27.04
   0   7   1 1324.17   26.28
   0   7   1 1395.39   26.89
   0  -7  -1 1273.81   25.45
   0  -7  -1 1342.54   26.68
   0  -7  -1 1393.04   26.13
   0  -7  -1 1382.89   26.43
   0  -7  -1 1365.66   26.52
   0  -7  -1 1379.90   26.61
   0   7   1 1371.40   26.97
   0   7   1 1394.48   26.76
   0   7   1 1310.42   25.86
   0   7   1 1298.09   26.15
   0   7   1 1380.19   26.65
   0  -7  -1 1357.68   26.55
   0   7   1 1360.08   26.98
   0   7   1 1382.50   26.45
   0   7   1 1381.50   26.96
   0   7   1 1363.30   26.96
   0   7   1 1378.53   26.79
   0  -7  -1 1443.00   26.86
   0  -7  -2    0.67    0.65
   0   7   2   -0.11    0.71
   0   7   2    0.55    0.62
   0  -7  -2    1.20    0.92
   0  -7  -2    0.40    0.79
   0  -7  -2   -0.10    0.74
   0   7   2    0.51    0.70
   0  -7  -2    0.90    0.79
   0   7   2    0.11    0.82
   0   7   2    1.02    0.78
   0   7   2    0.38    0.67
   0  -7  -2   -0.08    0.51
   0  -7  -2    0.21    0.72
   0  -7  -2    0.56    0.62
   0  -7  -2    0.42    0.52
   0  -7  -3    4.27    1.17
   0  -7  -3    2.44    0.86
   0  -7  -3    2.71    0.92
   0   7   3    3.41    0.99
   0  -7  -3    3.44    1.15
   0  -7  -3    2.90    1.07
   0  -7  -3    2.82    0.93
   0  -7  -3    2.89    1.04
   0  -7  -3    2.14    1.06
   0   7   3    3.77    1.08
   0  -7  -3    3.03    0.96
   0   7   4    3.09    1.18
   0  -7  -4    3.47    1.04
   0  -7  -4    3.73    1.01
   0   7   4    3.87    1.09
   0  -7  -4    3.01    1.21
   0  -7  -4    5.40    1.28
   0  -7  -4    2.93    1.00
   0  -7  -4    3.73    1.14
   0  -7  -4    5.37    1.23
   0  -7  -4    4.33    1.24
   0  -7  -4    3.71    1.13
   0  -7  -4    4.54    1.27
   0  -7  -4    4.18    1.12
   0   7   5  124.15    5.44
   0   7   5  128.56    5.55
   0  -7  -5  113.47    5.11
   0  -7  -5  119.39    5.22
   0  -7  -5  127.19    5.15
   0  -7  -5  125.52    5.27
   0  -7  -5  124.53    5.04
   0  -7  -5  128.04    5.34
   0  -7  -5  135.65    5.42
   0  -7  -5  113.24    5.20
   0  -7  -6    3.21    1.07
   0   7   6    2.08    1.02
   0   7   6    3.42    1.12
   0  -7  -6    1.61    0.87
   0  -7  -6    2.18    0.85
   0  -7  -6    1.67    0.81
   0  -7  -6    1.95    0.92
   0   7   6    2.59    0.99
   0  -7  -6    2.65    0.91
   0  -7  -6    2.33    1.03
   0   7   6    2.42    0.89
   0  -7  -6    1.71    0.99
   0   7   7   97.37    3.83
   0  -7  -7  103.73    4.07
   0   7   7  100.02    4.10
   0  -7  -7   91.80    3.73
   0  -7  -7   95.78    3.63
   0   7   7  100.21    4.23
   0  -7  -7  107.76    4.21
   0  -7  -7  113.76    4.21
   0  -7  -7  103.49    4.19
   0  -7  -8   10.47    1.14
   0  -7  -8   10.03    1.12
   0  -7  -8   11.45    1.07
   0   7   8   13.65    1.31
   0  -8  14  344.08    9.54
   0  -8  14  359.70    9.57
   0  -8  13    0.53    0.63
   0  -8  13    0.58    0.92
   0  -8  13    1.69    0.95
   0  -8  13    0.59    0.83
   0  -8  12   51.04    3.45
   0  -8  12   49.46    3.11
   0  -8  12   54.52    3.59
   0  -8  12   54.28    3.60
   0  -8  12   59.95    3.63
   0  -8  12   59.76    3.85
   0  -8  11    0.35    0.74
   0  -8  11    1.03    0.86
   0   8 -11    0.73    0.86
   0  -8  11    1.41    0.96
   0  -8  11    0.70    0.82
   0  -8  11   -0.10    0.71
   0  -8  11    0.79    0.90
   0  -8  11    0.13    1.02
   0  -8  10   37.97    2.92
   0  -8  10   35.44    2.71
   0  -8  10   39.63    3.03
   0  -8  10   39.75    3.24
   0  -8  10   35.93    2.50
   0  -8  10   38.85    2.79
   0  -8  10   35.07    2.67
   0  -8  10   33.55    2.74
   0  -8  10   39.26    2.84
   0   8 -10   36.43    2.78
   0  -8   9  212.62    7.11
   0  -8   9  227.04    7.33
   0   8  -9  207.69    6.91
   0  -8   9  235.40    7.92
   0  -8   9  234.02    7.65
   0  -8   9  208.93    6.43
   0  -8   9  224.85    7.13
   0  -8   9  227.92    7.07
   0  -8   9  221.54    6.92
   0  -8   9  226.28    7.65
   0  -8   9  227.68    7.48
   0  -8   9  214.63    7.09
   0   8  -9  216.15    7.25
   0   8  -8   67.77    3.60
   0   8  -8   61.88    3.14
   0  -8   8   69.27    3.82
   0  -8   8   67.95    3.69
   0  -8   8   61.37    3.26
   0  -8   8   63.98    3.53
   0  -8   8   65.16    3.36
   0  -8   8   59.31    3.25
   0   8  -8   61.03    3.35
   0  -8   8   55.43    2.93
   0  -8   8   67.63    3.69
   0  -8   8   62.92    3.24
   0  -8   7  141.61    4.78
   0   8  -7  144.16    5.36
   0  -8   7  141.12    4.96
   0   8  -7  143.01    4.95
   0  -8   7  141.36    5.45
   0  -8   7  141.36    5.39
   0  -8   7  139.71    5.44
   0  -8   7  140.58    5.25
   0  -8   7  136.73    4.89
   0  -8   7  138.43    4.94
   0  -8   7  139.51    5.29
   0  -8   7  140.87    4.92
   0   8  -6  264.49    7.54
   0  -8   6  251.38    6.92
   0  -8   6  257.62    6.91
   0   8  -6  238.06    6.65
   0   8  -6  252.25    6.86
   0  -8   6  261.20    7.71
   0  -8   6  255.37    7.55
   0  -8   6  258.15    7.52
   0   8  -6  247.58    7.08
   0  -8   6  256.34    7.01
   0  -8   6  249.49    6.78
   0  -8   6  239.51    7.27
   0  -8   5  126.70    4.35
   0   8  -5  121.18    4.39
   0  -8   5  118.24    4.01
   0  -8   5  130.40    4.75
   0   8  -5  118.43    4.02
   0   8  -5  129.93    4.48
   0  -8   5  134.66    5.01
   0  -8   5  123.06    4.63
   0  -8   5  135.77    4.98
   0  -8   5  120.70    4.25
   0   8  -5  126.90    4.62
   0   8  -5  116.15    4.57
   0   8  -5  130.30    4.53
   0   8  -4   79.74    3.27
   0  -8   4   84.12    3.50
   0  -8   4   81.34    3.54
   0   8  -4   82.09    3.66
   0  -8   4   76.48    3.18
   0   8  -4   79.57    3.55
   0   8  -4   84.26    3.26
   0   8  -4   79.93    3.49
   0  -8   4   78.45    3.28
   0   8  -4   81.61    3.50
   0   8  -4   77.74    3.49
   0  -8   4   82.09    3.66
   0   8  -4   81.81    3.55
   0   8  -3  747.99   15.66
   0  -8   3  788.37   16.38
   0  -8   3  783.29   16.10
   0  -8   3  760.61   15.25
   0  -8   3  764.79   15.51
   0   8  -3  797.83   16.48
   0  -8   3  749.32   15.89
   0   8  -3  733.54   15.94
   0   8  -3  769.07   16.26
   0   8  -3  758.19   16.23
   0   8  -3  756.05   15.73
   0  -8   3  764.52   16.00
   0   8  -3  776.94   16.19
   0   8  -3  762.51   16.18
   0  -8   3  770.33   16.00
   0  -8   3  759.20   15.98
   0   8  -3  765.64   16.02
   0  -8   3  745.81   15.56
   0  -8   3  756.50   16.21
   0   8  -2  227.37    6.78
   0  -8   2  207.78    6.42
   0   8  -2  221.89    6.58
   0   8  -2  216.74    6.61
   0   8  -2  217.78    6.67
   0  -8   2  221.19    6.55
   0  -8   2  219.58    6.52
   0   8  -2  223.69    6.75
   0   8  -2  215.48    6.42
   0   8  -2  226.03    6.68
   0   8  -2  207.65    6.22
   0  -8   2  224.75    6.79
   0   8  -2  226.96    6.81
   0   8  -2  219.69    6.73
   0   8  -2  213.95    6.55
   0   8  -2  219.20    6.67
   0   8  -2  227.41    6.88
   0  -8   2  213.93    6.19
   0  -8   2  223.62    6.61
   0  -8   2  210.81    6.22
   0  -8   2  216.45    6.06
   0  -8   2  208.67    5.80
   0  -8   2  214.57    6.27
   0  -8   2  216.06    6.65
   0  -8   1  188.78    5.53
   0  -8   1  193.77    6.16
   0  -8   1  187.95    5.83
   0  -8   1  188.63    5.93
   0  -8   1  195.84    6.05
   0  -8   1  194.47    6.22
   0  -8   1  183.43    5.56
   0   8  -1  171.89    5.64
   0   8  -1  193.13    6.36
   0  -8   1  183.16    5.91
   0  -8   1  181.95    6.19
   0  -8   1  191.71    6.27
   0   8  -1  193.28    6.32
   0   8  -1  196.77    6.39
   0  -8   1  191.48    6.18
   0   8  -1  194.28    6.42
   0   8  -1  182.31    6.01
   0   8  -1  195.31    6.23
   0   8  -1  194.12    6.38
   0   8  -1  199.44    6.38
   0  -8   1  190.42    6.15
   0   8  -1  188.38    6.34
   0   8  -1  195.28    6.40
   0   8  -1  194.16    6.25
   0   8   0   83.02    4.02
   0  -8   0   86.05    3.97
   0  -8   0   76.52    3.74
   0  -8   0   85.21    4.03
   0   8   0   81.44    3.95
   0   8   0   85.74    4.14
   0   8   0   81.75    4.05
   0   8   0   82.81    3.93
   0  -8   0   88.22    4.03
   0   8   0   81.51    4.08
   0  -8   0   81.74    3.78
   0  -8   0   83.70    3.77
   0  -8   0   83.47    3.84
   0  -8   0   82.24    3.91
   0   8   0   77.69    3.66
   0   8   0   80.47    3.82
   0   8   0   87.73    4.15
   0   8   1  432.77   11.42
   0  -8  -1  440.73   11.25
   0  -8  -1  433.99   10.79
   0  -8  -1  445.43   11.22
   0  -8  -1  438.49   11.36
   0   8   1  427.13   11.30
   0  -8  -1  443.76   11.11
   0  -8  -1  449.93   11.30
   0  -8  -1  444.51   11.22
   0  -8  -1  432.54   11.10
   0   8   1  411.74   10.84
   0  -8  -1  411.24   10.62
   0   8   1  412.87   10.87
   0  -8  -1  456.93   11.34
   0   8   1  436.76   11.24
   0   8   1  428.93   11.45
   0  -8  -2   99.56    4.73
   0  -8  -2   97.38    4.38
   0  -8  -2  104.63    4.70
   0  -8  -2   96.38    4.50
   0   8   2   93.25    4.49
   0  -8  -2   91.68    4.42
   0  -8  -2  100.27    4.57
   0  -8  -2  102.48    4.66
   0  -8  -2   98.45    4.57
   0   8   2   89.89    4.51
   0  -8  -2   95.24    4.50
   0   8   2   99.32    4.62
   0   8   2   90.40    4.32
   0  -8  -2   86.04    4.10
   0  -8  -2   97.92    4.38
   0  -8  -3  500.70   12.89
   0  -8  -3  546.72   13.38
   0  -8  -3  541.89   13.29
   0  -8  -3  549.40   13.32
   0  -8  -3  543.16   13.24
   0  -8  -3  542.39   13.16
   0  -8  -3  555.70   13.56
   0  -8  -3  537.34   13.20
   0   8   3  508.71   12.81
   0   8   3  517.75   13.03
   0  -8  -4   85.15    4.31
   0  -8  -4   85.06    4.32
   0   8   4   98.81    4.74
   0  -8  -4   89.65    4.40
   0  -8  -4   90.00    4.31
   0  -8  -4  100.21    4.62
   0  -8  -4   91.93    4.44
   0  -8  -5   84.85    4.07
   0  -8  -5   86.19    4.09
   0  -8  -5   83.94    4.00
   0  -8  -5   74.58    3.93
   0  -8  -5   82.96    3.91
   0  -8  -5   77.00    3.90
   0  -8  -5   81.81    4.00
   0  -8  -5   79.76    3.96
   0  -8  -5   81.79    3.84
   0   8   5   81.79    4.05
   0   8   5   89.02    4.22
   0   8   5   79.57    3.90
   0  -8  -6   36.83    2.37
   0   8   6   42.50    2.57
   0  -8  -6   45.16    2.61
   0   8   6   44.24    2.72
   0  -8  -6   43.90    2.60
   0  -8  -6   33.71    2.35
   0  -8  -6   39.41    2.48
   0  -8  -6   30.99    2.22
   0   8   6   43.30    2.50
   0  -8  -6   40.49    2.32
   0  -8  -6   34.58    2.24
   0  -8  -7  104.53    3.78
   0   8   7  127.26    4.06
   0   8   7  131.96    4.07
   0  -8  -7  110.13    3.78
   0  -8  -7  121.74    3.79
   0  -9  14    1.25    0.80
   0  -9  14    0.52    0.77
   0  -9  14    0.44    0.70
   0  -9  13    8.57    1.38
   0  -9  13   11.14    1.57
   0  -9  13    9.02    1.51
   0  -9  13   11.57    1.68
   0  -9  13   10.28    1.51
   0  -9  12  163.82    6.27
   0  -9  12  162.14    6.25
   0  -9  12  173.33    6.60
   0  -9  12  165.76    6.29
   0  -9  12  158.96    5.99
   0  -9  11   47.97    3.33
   0  -9  11   52.73    3.48
   0  -9  11   48.21    3.21
   0  -9  11   53.77    3.29
   0  -9  11   47.24    3.11
   0  -9  10   63.60    3.51
   0  -9  10   68.92    3.70
   0   9 -10   62.91    3.68
   0   9 -10   66.23    3.74
   0  -9  10   68.70    3.77
   0  -9  10   74.80    4.09
   0  -9  10   62.90    3.65
   0  -9  10   66.23    3.83
   0  -9  10   77.82    4.30
   0  -9  10   75.83    4.40
   0  -9   9   45.88    2.94
   0   9  -9   46.65    2.94
   0  -9   9   53.53    3.47
   0  -9   9   50.99    3.54
   0  -9   9   47.59    3.08
   0  -9   9   48.94    3.32
   0  -9   9   45.68    3.03
   0   9  -9   48.98    3.18
   0  -9   9   52.67    3.49
   0   9  -9   48.08    3.29
   0  -9   9   47.11    3.01
   0   9  -8   85.37    4.01
   0   9  -8   90.91    4.22
   0  -9   8   90.25    4.58
   0  -9   8   89.92    4.48
   0  -9   8   85.48    4.27
   0  -9   8   87.13    4.00
   0  -9   8   90.57    4.05
   0   9  -8   89.92    4.34
   0   9  -8   90.77    4.03
   0   9  -8   84.28    4.31
   0  -9   8   88.42    4.44
   0  -9   8   88.82    4.01
   0   9  -7  128.30    5.03
   0  -9   7  135.63    5.44
   0  -9   7  128.33    5.35
   0  -9   7  128.09    5.40
   0  -9   7  124.93    4.79
   0  -9   7  133.69    4.90
   0   9  -7  133.14    5.36
   0  -9   7  127.69    5.20
   0  -9   7  130.18    4.76
   0  -9   7  125.64    4.70
   0  -9   7  129.27    5.26
   0   9  -7  130.27    4.88
   0  -9   6  118.47    4.87
   0  -9   6  116.17    4.22
   0   9  -6  119.15    4.94
   0  -9   6  125.43    4.57
   0  -9   6  117.36    4.89
   0  -9   6  117.44    5.01
   0  -9   6  123.97    5.16
   0   9  -6  109.85    4.65
   0   9  -6  111.79    4.39
   0  -9   6  113.63    4.38
   0   9  -6  122.91    4.66
   0   9  -6  118.91    4.32
   0  -9   6  119.75    4.47
   0  -9   5   20.43    1.72
   0  -9   5   21.71    1.75
   0  -9   5   22.29    1.86
   0   9  -5   20.24    1.96
   0  -9   5   21.37    2.02
   0   9  -5   21.58    1.75
   0  -9   5   18.02    1.94
   0  -9   5   21.46    2.09
   0  -9   5   22.00    1.97
   0   9  -5   23.25    1.98
   0   9  -5   23.07    2.08
   0   9  -5   22.19    1.90
   0   9  -5   24.13    1.97
   0   9  -5   24.37    2.01
   0   9  -4  410.78   10.54
   0   9  -4  408.43   10.53
   0   9  -4  417.26   10.66
   0   9  -4  419.20   10.68
   0  -9   4  396.13    9.73
   0  -9   4  405.10   10.62
   0  -9   4  401.69   10.12
   0   9  -4  420.74   10.53
   0   9  -4  436.12   10.61
   0  -9   4  413.35   10.91
   0  -9   4  405.39   10.35
   0   9  -4  416.92   10.06
   0   9  -4  428.23   10.42
   0   9  -3  661.60   15.15
   0   9  -3  723.44   15.80
   0  -9   3  682.71   14.68
   0   9  -3  651.06   15.06
   0  -9   3  676.98   15.23
   0  -9   3  698.57   15.09
   0  -9   3  679.52   14.81
   0   9  -3  668.33   15.39
   0   9  -3  687.85   15.54
   0   9  -3  695.69   15.61
   0  -9   3  689.00   15.58
   0   9  -3  681.00   15.42
   0  -9   3  679.67   15.19
   0   9  -3  703.75   15.53
   0   9  -3  701.41   15.58
   0   9  -3  698.51   15.30
   0   9  -2  244.80    7.49
   0  -9   2  253.79    7.51
   0   9  -2  272.13    8.31
   0  -9   2  262.35    8.07
   0  -9   2  252.72    7.28
   0  -9   2  267.19    7.93
   0  -9   2  265.19    7.55
   0  -9   2  270.79    7.94
   0   9  -2  277.23    8.22
   0   9  -2  266.28    7.91
   0   9  -2  266.97    8.16
   0   9  -2  271.25    8.18
   0  -9   2  273.62    7.98
   0   9  -2  280.84    8.20
   0   9  -2  272.74    8.23
   0   9  -2  270.11    8.07
   0   9  -2  269.97    8.19
   0  -9   2  265.23    7.87
   0  -9   1  593.57   13.74
   0   9  -1  606.60   14.36
   0  -9   1  575.47   14.07
   0   9  -1  592.69   14.38
   0   9  -1  607.31   14.35
   0  -9   1  567.72   13.07
   0  -9   1  587.15   13.49
   0  -9   1  577.25   13.58
   0  -9   1  599.05   14.11
   0  -9   1  604.27   13.79
   0   9  -1  583.25   14.26
   0   9  -1  583.75   14.09
   0   9  -1  600.21   14.38
   0  -9   1  596.50   14.01
   0   9  -1  579.20   14.31
   0  -9   1  586.30   14.16
   0  -9   1  579.33   13.90
   0   9   0  216.76    7.22
   0   9   0  222.97    7.71
   0   9   0  220.53    7.61
   0  -9   0  239.45    7.58
   0  -9   0  220.29    6.90
   0  -9   0  222.64    7.18
   0  -9   0  221.59    7.36
   0  -9   0  211.52    6.67
   0  -9   0  217.02    7.45
   0  -9   0  244.43    7.57
   0   9   0  231.05    7.72
   0   9   0  229.12    7.47
   0   9   0  216.66    7.17
   0   9   0  226.64    7.55
   0  -9   0  228.19    7.32
   0   9   0  228.48    7.59
   0   9   0  220.52    7.31
   0  -9   0  213.00    6.72
   0  -9  -1    2.20    0.79
   0  -9  -1    1.48    0.98
   0  -9  -1    3.43    1.14
   0  -9  -1    1.72    0.89
   0  -9  -1    1.65    1.02
   0  -9  -1    1.82    0.83
   0  -9  -1    2.68    1.07
   0  -9  -1    2.87    1.14
   0   9   1    1.30    0.96
   0  -9  -1    2.10    1.08
   0   9   1    1.54    0.96
   0   9   1    1.52    0.93
   0  -9  -1    2.49    1.11
   0   9   1    2.22    1.00
   0   9   2   15.89    1.77
   0   9   2   16.77    1.99
   0  -9  -2   16.76    2.00
   0  -9  -2   19.46    2.08
   0  -9  -2   13.39    1.67
   0  -9  -2   14.56    1.84
   0  -9  -2   14.39    1.68
   0  -9  -2   16.20    1.93
   0  -9  -2   15.76    1.83
   0  -9  -2   18.54    2.01
   0  -9  -2   13.70    1.81
   0  -9  -3   22.30    2.19
   0  -9  -3   20.53    2.10
   0  -9  -3   20.24    2.07
   0  -9  -3   17.70    1.98
   0  -9  -3   18.74    1.98
   0  -9  -3   20.86    2.08
   0  -9  -3   18.52    1.95
   0  -9  -3   18.11    1.93
   0   9   3   21.55    2.22
   0   9   3   19.65    2.09
   0   9   4   50.32    3.00
   0   9   4   48.26    3.05
   0  -9  -4   50.95    3.03
   0  -9  -4   48.76    3.07
   0  -9  -4   51.91    3.09
   0  -9  -4   49.21    2.97
   0  -9  -4   50.56    3.04
   0  -9  -4   52.07    3.08
   0  -9  -4   52.20    3.08
   0   9   4   49.74    2.90
   0   9   5  210.48    6.10
   0   9   5  227.75    6.80
   0   9   5  231.43    6.62
   0  -9  -5  228.64    6.51
   0  -9  -5  199.73    6.24
   0  -9  -5  218.62    6.28
   0  -9  -5  234.64    6.60
   0  -9  -5  228.46    6.48
   0  -9  -5  239.89    6.64
   0  -9  -5  220.46    6.49
   0   9   6   66.28    2.71
   0   9   6   62.96    2.66
   0 -10  14   43.08    2.59
   0 -10  14   35.90    2.42
   0 -10  14   38.15    2.43
   0 -10  13    0.47    0.77
   0 -10  13    1.08    0.76
   0 -10  13    0.64    0.87
   0 -10  13    0.10    0.74
   0 -10  12    1.00    0.78
   0 -10  12    1.98    1.03
   0 -10  11   10.18    1.64
   0 -10  11    7.57    1.43
   0 -10  11   11.19    1.67
   0 -10  11   10.04    1.75
   0 -10  11   10.12    1.51
   0 -10  10  307.45    8.80
   0  10 -10  295.69    9.17
   0  10 -10  311.14    9.28
   0 -10  10  292.56    8.96
   0 -10  10  332.29    9.82
   0 -10  10  309.18    8.92
   0 -10   9   38.21    2.70
   0 -10   9   38.72    3.02
   0  10  -9   39.64    2.84
   0  10  -9   36.34    2.65
   0 -10   9   32.12    2.55
   0 -10   9   41.63    3.06
   0 -10   9   37.62    2.70
   0 -10   9   36.43    3.04
   0 -10   9   37.45    2.99
   0  10  -9   40.78    2.98
   0 -10   8  539.55   13.69
   0 -10   8  551.02   13.75
   0 -10   8  515.70   12.55
   0  10  -8  534.04   13.44
   0  10  -8  543.18   13.00
   0  10  -8  521.87   13.12
   0  10  -8  523.99   13.00
   0 -10   8  531.90   13.42
   0 -10   8  554.92   13.66
   0 -10   8  508.58   12.44
   0 -10   8  512.16   12.47
   0  10  -8  528.53   13.63
   0  10  -7  123.58    5.43
   0  10  -7  139.13    5.22
   0  10  -7  126.77    5.04
   0 -10   7  128.09    5.61
   0 -10   7  128.15    5.44
   0 -10   7  124.33    5.50
   0 -10   7  122.00    4.78
   0 -10   7  125.61    5.37
   0 -10   7  132.55    5.45
   0  10  -7  130.98    5.29
   0  10  -7  119.95    5.27
   0  10  -7  129.38    5.30
   0  10  -7  133.33    5.45
   0 -10   7  122.63    4.82
   0  10  -6   31.19    2.60
   0  10  -6   35.09    2.49
   0  10  -6   31.49    2.58
   0  10  -6   35.76    2.56
   0  10  -6   32.10    2.47
   0  10  -6   32.08    2.40
   0 -10   6   34.38    2.40
   0  10  -6   37.59    2.76
   0  10  -6   33.75    2.68
   0 -10   6   32.58    2.71
   0 -10   6   29.37    2.60
   0 -10   6   31.83    2.55
   0  10  -5   31.28    2.54
   0 -10   5   34.55    2.39
   0  10  -5   30.15    2.56
   0  10  -5   31.42    2.52
   0  10  -5   31.82    2.42
   0  10  -5   29.91    2.52
   0  10  -5   29.71    2.49
   0  10  -5   31.20    2.45
   0  10  -5   32.65    2.50
   0 -10   5   30.97    2.54
   0 -10   5   30.02    2.42
   0 -10   5   29.47    2.59
   0 -10   5   34.78    2.77
   0 -10   4  665.62   15.98
   0  10  -4  703.63   15.68
   0  10  -4  706.54   16.00
   0 -10   4  686.78   15.16
   0  10  -4  667.33   15.71
   0  10  -4  669.89   15.85
   0  10  -4  698.13   15.93
   0 -10   4  711.33   16.38
   0 -10   4  673.60   15.41
   0  10  -4  692.99   15.80
   0  10  -4  661.20   15.70
   0  10  -4  707.84   16.13
   0 -10   4  676.63   15.28
   0 -10   3    0.65    0.86
   0  10  -3    0.36    0.88
   0 -10   3    0.55    0.73
   0  10  -3    0.54    0.63
   0 -10   3    1.74    0.77
   0  10  -3    0.74    0.83
   0  10  -3    1.04    0.76
   0  10  -3    0.24    0.73
   0  10  -3    0.94    0.77
   0  10  -3    2.52    1.03
   0 -10   3   -0.09    0.73
   0  10  -3    0.35    0.85
   0  10  -3    1.74    0.87
   0  10  -3    0.98    0.96
   0  10  -2    4.06    1.12
   0  10  -2    6.44    1.35
   0  10  -2    3.76    1.14
   0 -10   2    4.17    1.04
   0  10  -2    7.44    1.47
   0 -10   2    3.60    1.15
   0 -10   2    4.00    1.17
   0 -10   2    4.67    1.10
   0  10  -2    5.60    1.36
   0  10  -2    5.05    1.24
   0  10  -2    4.96    1.23
   0  10  -1    4.30    1.21
   0 -10   1    5.00    1.08
   0  10  -1    6.88    1.43
   0  10  -1    4.61    1.15
   0  10  -1    6.00    1.28
   0  10  -1    6.07    1.29
   0  10  -1    5.23    1.32
   0 -10   1    4.36    1.19
   0 -10   1    6.99    1.40
   0 -10   1    6.41    1.37
   0  10  -1    4.69    1.29
   0  10  -1    7.31    1.43
   0  10  -1    7.59    1.36
   0 -10   1    6.43    1.37
   0  10  -1    5.33    1.34
   0 -10   1    5.60    1.25
   0 -10   0    2.69    1.03
   0  10   0    3.92    1.17
   0  10   0    2.05    0.94
   0 -10   0    2.84    1.16
   0  10   0    2.42    1.02
   0  10   0    2.48    1.04
   0 -10   0    3.62    1.20
   0 -10   0    3.31    1.12
   0 -10   0    1.48    0.93
   0  10   1  770.02   17.53
   0  10   1  745.29   17.12
   0 -10  -1  760.81   16.97
   0 -10  -1  795.37   17.28
   0 -10  -1  747.15   16.58
   0 -10  -1  739.09   17.45
   0 -10  -2   34.38    2.61
   0 -10  -2   33.07    2.62
   0 -10  -2   22.90    2.03
   0 -10  -2   28.59    2.40
   0  10   2   29.81    2.53
   0  10   2   28.78    2.41
   0 -10  -2   30.04    2.31
   0 -10  -2   34.81    2.58
   0 -10  -2   33.97    2.55
   0 -10  -2   28.60    2.23
   0 -10  -2   30.34    2.42
   0 -10  -3  176.03    5.82
   0 -10  -3  160.86    5.46
   0 -10  -3  168.51    5.87
   0 -10  -3  178.77    5.83
   0  10   3  166.71    5.87
   0  10   3  156.69    5.22
   0 -10  -3  172.72    5.91
   0 -10  -3  162.16    5.40
   0 -10  -3  171.40    5.75
   0  10   4   37.33    2.40
   0 -10  -4   30.30    2.13
   0 -10  -4   36.38    2.16
   0 -10  -4   40.68    2.33
   0 -10  -4   31.25    2.04
   0  10   4   38.19    2.29
   0 -10  -4   39.30    2.36
   0  10   5   38.67    1.97
   0 -11  14   64.16    2.88
   0 -11  14   60.27    2.89
   0 -11  13    5.79    1.18
   0 -11  13    4.64    0.98
   0 -11  13    5.57    1.12
   0 -11  13    5.11    1.01
   0 -11  12   89.95    4.15
   0 -11  12   78.56    3.91
   0 -11  12   85.48    3.99
   0 -11  12   92.27    4.60
   0 -11  11    5.36    1.25
   0 -11  11    2.90    1.16
   0 -11  11    2.15    1.00
   0 -11  11    3.11    1.03
   0 -11  10   27.80    2.62
   0 -11  10   27.58    2.59
   0  11 -10   24.89    2.22
   0  11 -10   25.01    2.40
   0 -11   9   16.24    2.01
   0  11  -9   15.31    1.97
   0  11  -9   13.89    1.88
   0 -11   9   14.36    1.99
   0 -11   9   13.95    1.93
   0  11  -9   12.39    1.70
   0  11  -9   12.77    1.68
   0 -11   8  204.65    7.24
   0 -11   8  188.15    6.99
   0  11  -8  194.77    7.01
   0  11  -8  197.91    6.95
   0  11  -8  201.57    7.29
   0  11  -7   28.06    2.54
   0 -11   7   28.48    2.61
   0 -11   7   26.40    2.57
   0 -11   7   29.41    2.56
   0  11  -7   25.61    2.40
   0  11  -7   29.27    2.58
   0 -11   7   27.31    2.46
   0 -11   7   24.53    2.37
   0  11  -7   24.86    2.31
   0  11  -7   28.66    2.34
   0  11  -7   26.81    2.31
   0 -11   6  502.99   12.18
   0  11  -6  508.88   13.18
   0 -11   6  503.37   12.85
   0 -11   6  506.88   13.42
   0 -11   6  519.78   13.38
   0  11  -6  505.23   12.68
   0  11  -6  519.83   13.24
   0  11  -6  508.88   13.13
   0 -11   6  511.79   13.10
   0 -11   6  531.76   13.06
   0  11  -6  515.55   12.78
   0  11  -6  526.34   12.66
   0  11  -6  508.07   12.92
   0  11  -6  499.55   12.95
   0 -11   5  269.85    8.58
   0 -11   5  255.24    7.95
   0 -11   5  254.13    8.50
   0  11  -5  277.16    8.57
   0 -11   5  250.04    7.52
   0  11  -5  247.39    8.21
   0  11  -5  250.49    7.84
   0  11  -5  272.10    8.38
   0  11  -5  262.49    8.39
   0  11  -5  248.08    8.32
   0  11  -5  247.59    8.28
   0  11  -5  253.69    8.14
   0  11  -5  267.86    8.62
   0  11  -5  250.88    8.05
   0 -11   4    8.79    1.62
   0 -11   4   10.04    1.63
   0  11  -4    9.44    1.59
   0  11  -4    6.40    1.41
   0  11  -4    7.77    1.46
   0  11  -4   11.33    1.75
   0 -11   4   10.23    1.41
   0  11  -4    8.89    1.60
   0  11  -4    9.51    1.52
   0  11  -4    9.67    1.50
   0  11  -4    7.36    1.40
   0  11  -4    9.52    1.62
   0  11  -4    6.51    1.33
   0 -11   4    8.46    1.36
   0  11  -4    8.79    1.47
   0  11  -4    7.62    1.56
   0  11  -3  129.22    5.65
   0 -11   3  115.34    4.88
   0  11  -3  139.26    5.79
   0  11  -3  124.86    5.49
   0  11  -3  123.12    5.44
   0  11  -3  130.34    5.63
   0  11  -3  123.40    5.20
   0 -11   3  129.05    5.64
   0  11  -3  132.82    5.61
   0  11  -3  135.35    5.77
   0  11  -3  126.03    5.61
   0 -11   3  123.63    5.25
   0  11  -2   37.69    2.80
   0  11  -2   36.64    2.91
   0  11  -2   39.87    2.97
   0 -11   2   36.84    2.83
   0 -11   2   36.50    2.88
   0  11  -2   39.53    3.08
   0  11  -2   39.73    2.97
   0  11  -2   36.24    2.86
   0  11  -2   37.91    2.83
   0  11  -2   37.28    3.00
   0  11  -2   39.50    2.93
   0 -11   2   34.26    2.69
   0  11  -2   35.48    2.92
   0  11  -2   34.26    2.88
   0  11  -1    8.09    1.50
   0  11  -1    6.40    1.34
   0 -11   1    8.41    1.46
   0  11  -1    7.73    1.37
   0 -11   0  333.43    9.57
   0 -11   0  333.39    9.41
   0 -11   0  340.32    9.22
   0 -11   0  334.87    9.21
   0  11   0  314.55    9.21
   0 -11   0  335.92    9.38
   0 -11  -1    4.98    1.11
   0 -11  -1    5.24    1.19
   0 -11  -1    3.80    1.11
   0 -11  -1    5.23    1.16
   0 -11  -1    4.20    1.08
   0  11   1    4.03    1.04
   0  11   1    4.91    1.22
   0  11   2  130.29    4.80
   0 -11  -2  132.35    4.66
   0 -11  -2  128.95    4.84
   0 -11  -2  124.50    4.72
   0  11   3  105.82    3.92
   0 -11  -3  102.18    3.82
   0 -11  -3  101.09    3.79
   0  11   3  107.66    3.78
   0  11   4    6.14    0.77
   0 -12  14   44.03    2.24
   0 -12  13   35.74    2.32
   0 -12  13   32.13    2.09
   0 -12  12  121.28    5.07
   0 -12  12  132.22    4.85
   0  12 -11    1.58    0.81
   0 -12  11    2.47    1.01
   0 -12  11    2.88    1.01
   0 -12  11    3.63    1.12
   0 -12  10  225.01    7.56
   0 -12  10  225.47    7.67
   0 -12  10  235.63    7.77
   0  12 -10  216.04    7.19
   0  12  -9   31.00    2.46
   0  12  -9   27.76    2.45
   0  12  -9   29.40    2.61
   0 -12   9   31.67    2.62
   0 -12   9   31.30    2.65
   0 -12   9   31.30    2.67
   0 -12   9   29.17    2.66
   0 -12   9   29.20    2.51
   0 -12   8   25.96    2.38
   0  12  -8   28.46    2.59
   0  12  -8   29.39    2.58
   0  12  -8   30.04    2.56
   0 -12   8   32.21    2.65
   0 -12   8   29.19    2.60
   0 -12   8   32.83    2.68
   0  12  -7  126.82    5.14
   0  12  -7  128.41    5.29
   0  12  -7  118.15    5.43
   0  12  -7  126.17    5.44
   0  12  -7  130.06    5.62
   0 -12   7  124.43    5.25
   0 -12   7  127.29    5.56
   0  12  -7  121.33    5.46
   0 -12   7  125.33    5.25
   0 -12   7  126.84    5.41
   0  12  -6  116.92    5.20
   0  12  -6  117.37    5.34
   0  12  -6  115.02    5.07
   0  12  -6  105.64    5.08
   0  12  -6  111.83    4.97
   0  12  -6  115.87    5.23
   0  12  -6  123.37    5.38
   0 -12   6  110.92    4.84
   0 -12   6  120.90    5.34
   0  12  -6  113.18    5.24
   0 -12   6  115.46    4.94
   0 -12   6  108.13    5.00
   0  12  -5    1.66    1.00
   0  12  -5    1.66    0.89
   0  12  -5    0.38    0.82
   0  12  -5    1.90    0.99
   0  12  -5    0.73    0.78
   0 -12   5    1.65    1.03
   0  12  -5    1.32    0.83
   0  12  -5    0.25    0.82
   0  12  -5    1.95    1.03
   0  12  -4  562.46   14.01
   0  12  -4  542.36   13.71
   0  12  -4  570.06   13.92
   0  12  -4  563.16   13.99
   0 -12   4  587.42   14.08
   0  12  -3   35.85    2.81
   0  12  -3   31.47    2.55
   0 -12   3   31.23    2.61
   0  12  -3   30.07    2.51
   0  12  -3   32.47    2.69
   0  12  -3   32.78    2.64
   0  12  -3   30.30    2.49
   0  12  -3   33.41    2.76
   0 -12   3   32.34    2.51
   0 -12   2  189.91    6.59
   0  12  -2  196.06    6.72
   0  12  -2  208.08    7.10
   0  12  -2  194.23    6.99
   0 -12   2  187.97    6.34
   0  12  -2  205.42    7.06
   0 -12   1   15.39    1.78
   0 -12   1   13.40    1.66
   0  12  -1   14.73    1.75
   0  12  -1   18.82    1.97
   0  12   0   91.51    4.03
   0 -12   0   89.46    3.95
   0 -12   0   85.25    3.76
   0  12   0   77.74    3.63
   0  12   0   83.59    3.88
   0  12   1    5.64    1.02
   0  12   1    4.34    0.89
   0 -12  -1    4.26    0.96
   0 -12  -1    4.94    0.96
   0 -12  -2  138.06    4.31
   0 -12  -2  134.96    4.27
   0 -13  13   87.70    3.16
   0 -13  13   98.40    3.49
   0 -13  12   21.88    1.79
   0 -13  12   18.51    1.60
   0 -13  11   34.69    2.55
   0 -13  11   37.54    2.56
   0 -13  11   35.15    2.48
   0  13 -11   38.61    2.29
   0  13 -11   37.18    2.46
   0 -13  10    1.40    0.95
   0  13 -10    0.61    0.68
   0 -13  10    0.90    0.74
   0 -13  10    2.48    0.87
   0  13 -10    0.90    0.70
   0  13 -10    0.43    0.69
   0  13  -9   26.92    2.35
   0  13  -9   29.34    2.27
   0  13  -9   28.23    2.16
   0 -13   9   30.46    2.32
   0 -13   9   30.34    2.46
   0 -13   9   28.77    2.33
   0 -13   9   29.99    2.53
   0 -13   9   29.76    2.37
   0  13  -9   32.15    2.53
   0  13  -8  199.07    6.95
   0  13  -8  196.00    6.49
   0  13  -8  197.46    6.84
   0  13  -8  223.10    6.97
   0  13  -8  205.00    6.60
   0 -13   8  200.16    6.68
   0  13  -8  216.00    7.22
   0 -13   8  211.34    7.08
   0 -13   8  207.51    6.76
   0 -13   8  207.13    7.17
   0  13  -7   12.57    1.62
   0  13  -7   14.78    1.77
   0  13  -7   14.59    1.65
   0  13  -7   16.00    1.86
   0 -13   7   14.46    1.67
   0 -13   7   11.01    1.50
   0 -13   7   12.94    1.70
   0  13  -7   13.85    1.69
   0  13  -7   13.46    1.77
   0  13  -7   15.19    1.86
   0  13  -7   15.03    1.86
   0 -13   7   14.64    1.87
   0  13  -6   86.22    4.17
   0  13  -6   82.65    4.12
   0  13  -6   79.64    4.14
   0  13  -6   78.67    3.91
   0 -13   6   78.17    3.77
   0 -13   6   84.32    4.19
   0  13  -6   75.56    3.87
   0  13  -6   86.70    4.18
   0  13  -6   76.67    4.10
   0  13  -6   81.55    4.22
   0  13  -6   86.78    4.29
   0 -13   6   82.28    4.15
   0  13  -5    2.55    0.89
   0  13  -5    3.74    1.16
   0  13  -5    2.06    0.98
   0  13  -5    3.21    1.03
   0  13  -5    3.63    1.09
   0 -13   5    2.48    0.79
   0 -13   5    1.89    0.96
   0  13  -5    3.68    1.11
   0 -13   5    0.94    0.87
   0  13  -5    2.98    1.05
   0  13  -5    1.68    0.95
   0  13  -5    3.57    1.06
   0 -13   4   41.79    2.72
   0  13  -4   46.81    2.96
   0  13  -4   48.56    3.06
   0  13  -4   44.63    3.01
   0  13  -4   48.57    3.03
   0  13  -4   51.32    3.18
   0  13  -4   44.69    2.83
   0  13  -4   49.94    3.18
   0  13  -4   44.00    2.92
   0  13  -4   46.26    3.01
   0 -13   4   50.84    3.09
   0  13  -3   12.07    1.54
   0  13  -3   14.81    1.72
   0 -13   3   12.74    1.55
   0  13  -3   10.30    1.50
   0  13  -3   11.40    1.57
   0  13  -3   11.92    1.62
   0 -13   2  404.93   10.04
   0 -13   2  389.55    9.75
   0  13  -2  410.72   10.26
   0  13  -2  408.31   10.16
   0 -13   1   29.79    1.96
   0  13  -1   26.40    1.93
   0 -13   1   23.95    1.82
   0  13  -1   26.21    1.97
   0  13  -1   24.16    1.85
   0  13   0   14.38    1.32
   0 -13   0   15.09    1.35
   0 -14  12   61.26    2.45
   0 -14  12   64.45    2.60
   0 -14  11   25.01    1.68
   0 -14  11   22.49    1.81
   0 -14  11   21.45    1.67
   0  14 -11   25.63    1.77
   0  14 -10    7.97    1.17
   0 -14  10    6.68    1.18
   0 -14  10    6.35    1.08
   0 -14  10    6.62    1.04
   0  14 -10    8.78    1.19
   0  14 -10    7.27    1.05
   0  14  -9  116.75    4.41
   0  14  -9  103.35    3.74
   0 -14   9  107.64    4.27
   0 -14   9  101.51    3.94
   0 -14   9  106.96    4.42
   0  14  -9  106.70    4.32
   0  14  -9  103.35    4.02
   0  14  -8    6.12    1.09
   0  14  -8    6.15    1.13
   0  14  -8    4.61    0.94
   0 -14   8    5.53    1.08
   0 -14   8    6.11    1.20
   0 -14   8    3.90    0.89
   0 -14   8    4.78    0.99
   0  14  -8    4.95    0.99
   0  14  -8    5.65    1.14
   0 -14   7   48.71    2.90
   0  14  -7   48.41    2.79
   0  14  -7   49.30    2.95
   0 -14   7   52.79    2.96
   0  14  -7   42.12    2.60
   0 -14   7   49.22    2.75
   0  14  -7   49.24    2.66
   0  14  -7   54.31    3.03
   0  14  -7   48.98    2.82
   0  14  -6  230.05    6.85
   0  14  -6  239.32    7.04
   0 -14   6  215.99    6.64
   0  14  -6  232.69    7.02
   0  14  -6  210.86    6.42
   0 -14   6  240.22    6.97
   0  14  -6  227.82    6.77
   0 -14   6  225.67    6.66
   0  14  -6  225.62    6.83
   0  14  -6  229.56    6.85
   0  14  -6  233.26    6.84
   0  14  -5    5.42    1.03
   0  14  -5    9.48    1.31
   0 -14   5    7.00    1.14
   0 -14   5    5.01    0.95
   0 -14   5    8.10    1.21
   0  14  -5    5.36    1.09
   0  14  -5    6.62    1.12
   0  14  -5    6.12    1.13
   0  14  -5    8.11    1.17
   0  14  -4  110.58    4.23
   0 -14   4  112.65    4.14
   0  14  -4  100.86    4.09
   0  14  -4  105.98    4.12
   0 -14   4  114.47    4.10
   0 -14   3  133.71    4.40
   0 -14   3  133.14    4.31
   0  14  -3  137.19    4.55
   0  14  -3  131.30    4.47
   0 -14   2   42.37    2.03
   0  14  -2   36.67    1.96
   0  14  -2   38.37    2.10
   0 -15  10   17.20    1.41
   0  15 -10   20.20    1.40
   0  15 -10   19.91    1.44
   0 -15   9   15.60    1.38
   0  15  -9   14.83    1.34
   0  15  -9   15.16    1.30
   0  15  -8    0.73    0.59
   0  15  -8    0.55    0.55
   0 -15   8    0.60    0.55
   0 -15   8    0.37    0.56
   0  15  -8    0.73    0.43
   0  15  -8    0.86    0.57
   0 -15   7   82.66    3.16
   0 -15   7   68.35    2.92
   0 -15   7   80.77    2.97
   0  15  -7   71.40    2.91
   0  15  -7   81.01    3.10
   0  15  -7   84.04    3.20
   0  15  -6   10.27    1.08
   0  15  -6   11.67    1.17
   0 -15   6   11.38    1.08
   0 -15   6   12.23    1.16
   0  15  -6   10.07    1.07
   0  15  -6    8.67    0.99
   0  15  -5    8.57    0.98
   0 -15   5    9.69    0.94
   0 -15   4   73.88    2.47
  -1  15  -5  304.80    7.09
   1 -15   5  294.42    6.61
  -1  15  -5  297.98    7.07
  -1  15  -5  285.99    6.96
   1 -15   6   90.48    3.21
   1 -15   6   92.03    3.05
  -1  15  -6   89.69    3.31
  -1  15  -6   83.67    3.13
   1 -15   7   34.42    1.95
   1 -15   7   36.58    1.82
  -1  15  -7   33.88    1.86
  -1  15  -7   38.01    2.10
  -1  15  -7   36.68    1.98
   1 -15   7   30.00    1.94
   1 -15   8   68.97    3.00
  -1  15  -8   72.54    2.91
  -1  15  -8   78.60    3.09
  -1  15  -8   71.90    2.87
   1 -15   9    4.90    0.86
  -1  15  -9    3.20    0.67
  -1  15  -9    5.07    0.84
   1 -14   2    0.71    0.47
  -1  14  -2    0.91    0.59
  -1  14  -2   -0.40    0.56
   1 -14   2    0.76    0.55
   1 -14   3    0.37    0.53
   1 -14   3    1.05    0.62
  -1  14  -3    0.50    0.63
  -1  14  -3    1.43    0.67
  -1  14  -4  241.91    6.92
  -1  14  -4  244.63    6.88
   1 -14   4  248.12    6.87
  -1  14  -4  248.07    7.02
   1 -14   4  255.56    6.67
  -1  14  -4  253.36    7.02
  -1  14  -5   44.47    2.64
  -1  14  -5   52.35    2.93
   1 -14   5   43.06    2.58
  -1  14  -5   48.96    2.81
  -1  14  -5   49.01    2.73
   1 -14   5   54.11    2.90
  -1  14  -5   51.66    2.88
   1 -14   5   49.08    2.54
   1 -14   5   47.36    2.58
  -1  14  -5   52.05    2.88
  -1  14  -5   50.98    2.88
  -1  14  -6   57.46    3.08
  -1  14  -6   59.64    3.07
  -1  14  -6   66.83    3.24
  -1  14  -6   63.95    3.19
  -1  14  -6   65.16    3.32
  -1  14  -6   59.60    3.17
   1 -14   6   63.70    3.21
   1 -14   6   59.91    2.95
   1 -14   6   63.46    3.02
   1 -14   6   54.24    3.05
  -1  14  -6   59.91    3.23
  -1  14  -7   24.93    2.08
  -1  14  -7   26.24    2.01
  -1  14  -7   24.19    1.93
  -1  14  -7   21.38    1.85
  -1  14  -7   23.78    2.04
  -1  14  -7   24.35    2.02
   1 -14   7   24.13    1.92
   1 -14   7   21.42    1.74
   1 -14   7   22.90    2.05
   1 -14   7   23.66    1.81
   1 -14   7   26.75    2.07
  -1  14  -7   23.64    1.84
  -1  14  -8    1.47    0.67
  -1  14  -8    1.47    0.72
   1 -14   8    3.18    0.96
   1 -14   8    2.69    0.83
   1 -14   8    2.27    0.78
  -1  14  -8    2.37    0.90
   1 -14   8    1.52    0.76
   1 -14   8    2.68    0.81
  -1  14  -8    1.66    0.79
  -1  14  -8    3.05    0.82
  -1  14  -8    2.52    0.95
   1 -14   9   26.32    2.10
  -1  14  -9   24.82    1.93
  -1  14  -9   26.93    2.10
  -1  14  -9   24.56    1.83
   1 -14   9   23.91    1.91
   1 -14   9   25.48    1.93
   1 -14  10  143.86    5.02
   1 -14  10  142.69    4.87
   1 -14  10  148.96    4.77
  -1  14 -10  149.17    4.76
  -1  14 -10  146.79    5.00
  -1  14 -10  154.89    4.58
   1 -14  11    2.69    0.73
   1 -14  11    1.66    0.58
  -1  14 -11    2.51    0.63
   1 -14  11    1.71    0.67
   1 -14  12    5.32    0.79
  -1  13   1   10.28    0.95
   1 -13  -1    7.26    0.88
   1 -13   0  213.88    5.89
   1 -13   0  211.46    5.89
  -1  13   0  228.40    6.13
   1 -13   1    1.42    0.70
  -1  13  -1    1.70    0.72
  -1  13  -1    0.46    0.58
   1 -13   1    1.28    0.69
  -1  13  -1    0.58    0.68
  -1  13  -2  235.92    7.08
  -1  13  -2  242.45    7.12
   1 -13   2  215.26    6.64
  -1  13  -2  224.32    7.10
  -1  13  -2  231.57    7.01
   1 -13   2  238.44    7.05
   1 -13   3   12.41    1.56
  -1  13  -3   12.45    1.56
  -1  13  -3   12.42    1.60
  -1  13  -3   11.96    1.64
  -1  13  -3   11.27    1.53
  -1  13  -3   14.44    1.70
  -1  13  -4    8.92    1.48
  -1  13  -4    7.74    1.40
   1 -13   4    9.19    1.49
  -1  13  -4   11.31    1.60
  -1  13  -4    7.25    1.22
  -1  13  -4   10.36    1.49
  -1  13  -4    9.30    1.42
  -1  13  -4   11.93    1.61
  -1  13  -4   10.48    1.54
  -1  13  -4    9.37    1.46
   1 -13   5   37.26    2.60
   1 -13   5   39.11    2.68
   1 -13   5   39.19    2.80
   1 -13   5   38.45    2.53
  -1  13  -5   39.33    2.85
  -1  13  -5   41.53    2.81
  -1  13  -5   38.73    2.74
  -1  13  -5   42.27    2.88
  -1  13  -5   34.18    2.68
  -1  13  -5   35.14    2.75
  -1  13  -5   38.60    2.78
  -1  13  -5   40.97    2.90
   1 -13   6  445.83   11.32
   1 -13   6  474.85   11.86
  -1  13  -6  438.22   11.47
  -1  13  -6  451.80   11.47
  -1  13  -6  468.91   12.06
  -1  13  -6  474.72   11.96
  -1  13  -6  440.27   11.67
  -1  13  -6  462.49   11.80
  -1  13  -6  457.58   11.71
  -1  13  -6  475.95   12.04
  -1  13  -6  444.44   11.22
  -1  13  -6  447.03   11.29
  -1  13  -7    0.52    0.77
  -1  13  -7    0.59    0.72
  -1  13  -7   -0.19    0.64
  -1  13  -7    0.11    0.70
  -1  13  -7   -0.11    0.81
  -1  13  -7    0.11    0.75
   1 -13   7    0.40    0.68
   1 -13   7    0.55    0.81
   1 -13   7    0.21    0.68
  -1  13  -7    0.30    0.74
  -1  13  -7    0.70    0.84
  -1  13  -8   56.70    3.11
   1 -13   8   59.59    3.37
   1 -13   8   58.92    3.37
   1 -13   8   52.45    3.20
  -1  13  -8   59.76    3.31
  -1  13  -8   48.97    2.85
  -1  13  -8   56.46    3.44
  -1  13  -8   57.70    3.36
  -1  13  -8   55.67    3.10
   1 -13   8   53.14    3.12
   1 -13   9   28.60    2.40
   1 -13   9   28.64    2.29
  -1  13  -9   32.17    2.36
   1 -13   9   31.41    2.41
   1 -13   9   31.77    2.55
  -1  13  -9   27.34    2.34
  -1  13 -10   16.09    1.58
   1 -13  10   14.98    1.77
   1 -13  10   14.79    1.62
   1 -13  10   13.22    1.69
  -1  13 -10   13.87    1.69
   1 -13  11   39.95    2.64
  -1  13 -11   41.39    2.31
   1 -13  11   39.73    2.60
   1 -13  11   42.28    2.39
   1 -13  12   30.23    2.03
   1 -13  12   28.75    1.76
   1 -13  12   28.01    2.07
   1 -13  13    4.58    0.80
  -1  12   2   42.99    2.25
  -1  12   2   40.15    2.20
   1 -12  -2   38.15    2.13
   1 -12  -2   36.55    2.16
  -1  12   1   26.38    2.06
   1 -12  -1   23.45    1.92
   1 -12  -1   26.11    1.95
  -1  12   1   24.91    1.92
   1 -12   0    2.28    0.91
  -1  12   0    2.92    0.91
  -1  12   0    4.25    1.03
   1 -12   0    2.49    0.91
  -1  12  -1    1.02    0.78
   1 -12   1    1.04    0.83
  -1  12  -1    0.86    0.86
  -1  12  -1    0.22    0.82
   1 -12   1    0.10    0.80
  -1  12  -1    0.76    0.77
  -1  12  -2  201.21    6.98
  -1  12  -2  187.04    6.50
  -1  12  -2  188.62    6.91
  -1  12  -2  206.19    7.12
  -1  12  -2  194.76    6.80
   1 -12   2  183.15    6.21
   1 -12   2  193.03    6.69
  -1  12  -3   46.05    3.17
  -1  12  -3   40.89    3.00
   1 -12   3   46.51    3.16
  -1  12  -3   45.13    3.20
  -1  12  -3   45.79    3.06
  -1  12  -3   39.23    2.98
  -1  12  -4  306.22    9.15
  -1  12  -4  295.58    9.12
  -1  12  -4  301.00    9.20
   1 -12   4  301.18    9.13
   1 -12   4  289.37    8.53
  -1  12  -4  304.75    9.13
  -1  12  -4  296.35    9.18
  -1  12  -4  286.36    8.83
  -1  12  -5   62.93    3.80
  -1  12  -5   60.83    3.75
  -1  12  -5   53.42    3.45
  -1  12  -5   58.45    3.62
  -1  12  -5   61.53    3.76
  -1  12  -5   57.96    3.61
   1 -12   5   67.31    3.86
   1 -12   5   59.31    3.51
  -1  12  -5   66.49    3.84
  -1  12  -5   58.61    3.63
  -1  12  -5   63.15    3.82
  -1  12  -6    8.39    1.56
  -1  12  -6    5.01    1.30
   1 -12   6    6.87    1.42
   1 -12   6    6.64    1.36
  -1  12  -6    5.11    1.29
  -1  12  -6    7.34    1.40
  -1  12  -6    5.57    1.29
  -1  12  -6    8.25    1.42
  -1  12  -6    6.96    1.41
  -1  12  -6    7.50    1.40
  -1  12  -6    6.67    1.36
   1 -12   6    6.34    1.33
   1 -12   6    4.71    1.20
  -1  12  -7  290.20    9.06
  -1  12  -7  294.67    8.91
  -1  12  -7  288.92    8.98
  -1  12  -7  292.37    8.62
   1 -12   7  294.68    8.99
   1 -12   7  293.98    8.96
  -1  12  -7  289.57    8.69
  -1  12  -7  282.25    8.62
   1 -12   7  270.36    8.53
   1 -12   7  297.37    9.00
  -1  12  -7  276.43    8.96
  -1  12  -8  185.82    6.42
  -1  12  -8  188.23    6.80
  -1  12  -8  181.99    6.62
   1 -12   8  187.32    6.83
   1 -12   8  184.31    6.58
  -1  12  -8  192.08    6.98
  -1  12  -8  188.16    6.53
  -1  12  -8  188.82    6.55
   1 -12   8  189.32    6.97
   1 -12   8  205.53    7.08
  -1  12  -9   69.39    3.81
   1 -12   9   71.81    3.99
  -1  12  -9   64.46    3.85
   1 -12   9   78.28    4.07
   1 -12   9   75.83    4.17
  -1  12  -9   73.68    3.67
  -1  12  -9   71.27    3.63
   1 -12  10   51.10    3.37
   1 -12  10   58.61    3.62
   1 -12  10   58.48    3.40
  -1  12 -10   50.34    3.22
   1 -12  11   31.61    2.60
   1 -12  11   31.04    2.28
  -1  12 -11   27.94    2.23
   1 -12  12   15.82    1.79
   1 -12  12   13.04    1.46
   1 -12  13   42.40    2.39
   1 -12  13   37.99    2.01
   1 -12  14   46.50    2.13
   1 -11  -4    1.71    0.58
  -1  11   4    2.14    0.64
   1 -11  -4    2.57    0.65
   1 -11  -3   82.32    3.39
   1 -11  -3   86.26    3.55
   1 -11  -3   85.28    3.38
   1 -11  -3   85.12    3.57
   1 -11  -3   88.41    3.48
  -1  11   3   89.87    3.65
  -1  11   3   86.78    3.61
  -1  11   3   74.23    2.95
  -1  11   2  176.41    6.00
   1 -11  -2  172.28    5.70
   1 -11  -2  173.66    5.89
  -1  11   2  157.05    5.50
   1 -11  -2  171.01    5.55
   1 -11  -2  160.01    5.42
   1 -11  -2  164.30    5.70
   1 -11  -1   22.05    2.00
   1 -11  -1   22.44    2.16
   1 -11  -1   25.16    2.20
   1 -11  -1   21.29    1.96
  -1  11   1   21.00    2.02
  -1  11   1   21.39    2.07
  -1  11   1   20.91    2.16
   1 -11   0    2.85    0.96
   1 -11   0    2.58    0.98
  -1  11   0    2.97    1.04
   1 -11   1  114.20    4.75
  -1  11  -1  121.39    5.44
   1 -11   1  118.23    5.09
   1 -11   1  126.90    5.36
  -1  11  -1  119.75    5.24
  -1  11  -1  124.34    5.46
  -1  11  -1  124.96    5.44
  -1  11  -2   43.54    3.18
  -1  11  -2   40.93    3.02
  -1  11  -2   35.47    2.90
  -1  11  -2   36.60    2.79
  -1  11  -2   35.32    2.90
  -1  11  -2   38.72    2.98
  -1  11  -2   38.55    3.04
   1 -11   2   34.08    2.72
   1 -11   2   35.78    2.78
  -1  11  -2   40.98    3.02
  -1  11  -3   45.95    3.12
  -1  11  -3   51.54    3.50
  -1  11  -3   51.49    3.41
  -1  11  -3   53.17    3.50
  -1  11  -3   54.88    3.47
  -1  11  -3   53.37    3.53
  -1  11  -3   49.01    3.44
  -1  11  -3   53.30    3.41
  -1  11  -3   50.34    3.24
  -1  11  -3   52.69    3.56
  -1  11  -3   49.17    3.39
  -1  11  -3   52.78    3.45
   1 -11   3   50.99    3.20
   1 -11   3   54.15    3.26
   1 -11   3   56.04    3.58
   1 -11   4  229.40    7.83
   1 -11   4  219.49    7.59
   1 -11   4  225.01    7.38
  -1  11  -4  220.80    7.46
  -1  11  -4  223.31    7.69
  -1  11  -4  222.52    7.76
  -1  11  -4  220.73    7.60
  -1  11  -4  224.64    7.73
  -1  11  -4  224.13    7.54
  -1  11  -4  208.35    7.35
  -1  11  -4  203.50    7.27
  -1  11  -4  222.26    7.60
  -1  11  -4  233.67    7.87
  -1  11  -5    2.87    1.07
  -1  11  -5    2.79    1.03
  -1  11  -5    2.47    1.00
  -1  11  -5    3.71    1.09
  -1  11  -5    1.77    0.93
  -1  11  -5    3.02    1.10
  -1  11  -5    2.66    1.00
  -1  11  -5    3.23    1.11
   1 -11   5    2.77    1.02
   1 -11   5    5.10    1.29
   1 -11   5    3.13    1.03
  -1  11  -5    3.13    0.93
  -1  11  -6  269.65    8.20
  -1  11  -6  255.10    8.32
  -1  11  -6  252.30    8.24
  -1  11  -6  244.19    7.84
  -1  11  -6  263.23    8.36
  -1  11  -6  254.61    8.14
  -1  11  -6  255.02    8.35
   1 -11   6  270.63    8.53
   1 -11   6  255.88    8.43
   1 -11   6  259.51    8.37
   1 -11   6  245.53    8.01
  -1  11  -6  256.30    7.77
  -1  11  -7   85.02    4.51
  -1  11  -7   89.90    4.36
   1 -11   7   90.48    4.59
   1 -11   7   94.47    4.74
   1 -11   7   93.88    4.72
  -1  11  -7   95.62    4.47
   1 -11   7   93.31    4.48
   1 -11   7   88.07    4.58
  -1  11  -7   87.23    4.55
  -1  11  -7   86.72    4.47
  -1  11  -7   88.85    4.43
  -1  11  -7   84.13    4.13
  -1  11  -8   41.85    2.93
  -1  11  -8   41.65    2.90
  -1  11  -8   39.65    3.07
   1 -11   8   42.29    2.99
   1 -11   8   43.78    3.21
  -1  11  -8   44.18    3.16
  -1  11  -8   42.08    2.96
  -1  11  -8   42.93    3.09
  -1  11  -9   16.04    1.87
  -1  11  -9   18.66    2.07
   1 -11   9   12.47    1.62
   1 -11   9   15.81    1.78
  -1  11  -9   17.17    1.87
   1 -11   9   15.85    1.99
   1 -11   9   16.81    2.15
   1 -11   9   16.28    2.06
  -1  11  -9   15.40    1.97
   1 -11  10  141.06    6.11
   1 -11  10  147.44    5.83
  -1  11 -10  152.29    5.86
   1 -11  10  136.12    5.85
   1 -11  11   85.58    4.62
   1 -11  11   76.85    3.93
  -1  11 -11   73.76    3.93
   1 -11  12  128.51    5.12
   1 -11  12  142.54    5.11
   1 -11  12  133.57    5.13
   1 -11  12  147.12    5.83
   1 -11  13   13.31    1.47
   1 -11  13   14.14    1.42
   1 -11  13   17.79    1.74
   1 -11  13   13.01    1.49
   1 -11  14    4.38    0.85
   1 -11  14    3.17    0.74
   1 -11  14    3.05    0.79
   1 -10  -5    9.11    1.03
   1 -10  -5   12.90    1.21
  -1  10   5   13.51    1.28
   1 -10  -5   11.75    1.18
  -1  10   4    0.52    0.77
  -1  10   4    1.06    0.84
  -1  10   4    0.21    0.56
   1 -10  -4    0.49    0.63
   1 -10  -4    0.47    0.80
   1 -10  -4    0.70    0.71
   1 -10  -4    1.52    0.77
   1 -10  -4    0.23    0.74
   1 -10  -4   -0.07    0.64
   1 -10  -3  329.88    8.96
   1 -10  -3  333.87    9.16
  -1  10   3  342.99    9.46
   1 -10  -3  336.71    9.07
   1 -10  -3  321.57    9.16
   1 -10  -3  324.93    8.97
   1 -10  -3  319.22    8.79
   1 -10  -3  324.42    8.91
   1 -10  -3  322.74    8.58
   1 -10  -2    0.93    0.75
   1 -10  -2    1.63    0.94
   1 -10  -2    2.90    1.09
  -1  10   2    2.34    0.92
  -1  10   2    0.99    0.84
   1 -10  -2    2.74    1.03
  -1  10   2    3.25    1.16
   1 -10  -2    1.68    0.74
   1 -10  -2    2.72    1.08
   1 -10  -2    2.74    1.10
   1 -10  -2    1.79    0.87
   1 -10  -2    2.95    1.01
  -1  10   1  239.45    7.94
  -1  10   1  237.49    7.79
  -1  10   1  227.17    7.91
   1 -10  -1  247.13    7.85
   1 -10  -1  248.76    8.05
   1 -10  -1  247.33    7.90
   1 -10  -1  250.97    7.77
   1 -10  -1  227.00    7.33
   1 -10  -1  221.35    7.04
   1 -10  -1  235.95    7.53
   1 -10   0  632.98   14.59
   1 -10   0  598.96   14.14
  -1  10   0  650.95   15.16
  -1  10   0  649.22   15.27
   1 -10   0  600.30   14.42
   1 -10   0  626.79   15.16
  -1  10   0  602.04   14.85
  -1  10   0  620.89   15.22
   1 -10   0  612.99   14.78
  -1  10   0  585.25   14.49
  -1  10   0  621.80   15.19
   1 -10   0  609.45   14.74
   1 -10   1   28.10    2.41
   1 -10   1   30.69    2.39
  -1  10  -1   25.41    2.43
   1 -10   1   27.35    2.42
   1 -10   1   28.49    2.30
  -1  10  -1   28.65    2.63
   1 -10   1   29.59    2.50
  -1  10  -1   28.28    2.55
  -1  10  -1   30.53    2.64
   1 -10   1   32.40    2.59
  -1  10  -1   32.35    2.77
  -1  10  -1   30.71    2.52
  -1  10  -2  159.58    5.91
   1 -10   2  160.31    5.97
  -1  10  -2  168.56    6.00
   1 -10   2  162.16    5.69
  -1  10  -2  166.26    6.44
   1 -10   2  165.68    6.12
   1 -10   2  161.58    5.63
  -1  10  -2  161.52    6.38
   1 -10   2  170.69    6.21
  -1  10  -2  166.66    6.41
  -1  10  -2  167.27    6.46
  -1  10  -2  163.53    6.28
  -1  10  -2  177.98    6.54
   1 -10   2  166.19    6.10
  -1  10  -2  161.55    6.22
  -1  10  -2  176.50    6.50
  -1  10  -2  172.05    6.36
  -1  10  -3  709.89   16.37
  -1  10  -3  699.48   16.53
  -1  10  -3  700.40   16.11
  -1  10  -3  719.53   16.69
   1 -10   3  727.36   16.14
  -1  10  -3  691.82   16.46
  -1  10  -3  706.43   16.48
  -1  10  -3  679.63   16.06
   1 -10   3  716.16   15.97
  -1  10  -3  731.46   16.56
  -1  10  -3  716.59   16.55
  -1  10  -3  724.32   16.57
  -1  10  -4    8.38    1.33
  -1  10  -4    5.65    1.21
  -1  10  -4    5.27    1.24
  -1  10  -4    5.47    1.19
  -1  10  -4    7.14    1.33
  -1  10  -4    7.32    1.45
   1 -10   4    5.30    1.24
   1 -10   4    8.41    1.31
  -1  10  -4    7.71    1.39
  -1  10  -4    5.10    1.22
   1 -10   4    6.95    1.32
   1 -10   4    6.10    1.39
  -1  10  -4    6.01    1.26
   1 -10   5    2.92    1.05
   1 -10   5    2.92    1.02
  -1  10  -5    1.02    0.77
  -1  10  -5    2.35    0.97
   1 -10   5    3.05    0.99
  -1  10  -5    2.49    0.83
  -1  10  -5    0.93    0.85
  -1  10  -5    1.16    0.88
  -1  10  -5    1.59    0.89
  -1  10  -5    3.06    1.01
  -1  10  -5    1.99    0.78
  -1  10  -5    4.28    1.09
  -1  10  -6  752.13   16.40
  -1  10  -6  750.20   16.88
  -1  10  -6  753.56   16.50
  -1  10  -6  736.91   16.98
  -1  10  -6  740.23   16.83
  -1  10  -6  722.82   16.90
   1 -10   6  732.91   17.18
   1 -10   6  775.84   17.29
   1 -10   6  753.17   17.24
   1 -10   6  711.18   16.70
  -1  10  -6  754.23   17.13
  -1  10  -7   22.56    2.01
  -1  10  -7   18.98    2.07
  -1  10  -7   18.12    1.97
  -1  10  -7   19.79    2.01
   1 -10   7   21.33    2.25
   1 -10   7   17.18    1.80
   1 -10   7   22.31    2.17
   1 -10   7   16.44    1.75
   1 -10   7   21.86    2.20
   1 -10   7   19.67    2.15
   1 -10   7   18.69    2.08
  -1  10  -7   20.98    2.17
  -1  10  -7   20.18    2.03
  -1  10  -8  166.24    6.37
   1 -10   8  163.81    5.96
   1 -10   8  173.25    6.67
   1 -10   8  165.05    6.04
   1 -10   8  163.29    6.21
   1 -10   8  173.06    6.76
   1 -10   8  171.15    6.47
  -1  10  -8  163.26    6.14
  -1  10  -8  165.91    6.03
  -1  10  -8  166.84    6.12
  -1  10  -8  170.87    6.48
  -1  10  -9   -0.36    0.89
   1 -10   9    0.86    0.82
   1 -10   9    0.87    0.80
  -1  10  -9    0.32    0.63
   1 -10   9    0.58    0.74
   1 -10   9    0.67    0.87
   1 -10   9   -0.35    0.71
  -1  10  -9    0.61    0.81
  -1  10 -10   57.26    3.56
  -1  10 -10   60.97    3.58
  -1  10 -10   59.93    3.58
   1 -10  10   61.65    3.71
   1 -10  10   62.13    3.72
   1 -10  10   61.46    3.71
   1 -10  10   62.42    4.13
   1 -10  10   62.38    3.85
  -1  10 -11    3.53    1.06
   1 -10  11    3.32    1.21
   1 -10  11    4.77    1.15
   1 -10  11    3.23    1.26
   1 -10  12   42.41    3.07
   1 -10  12   50.56    3.05
   1 -10  12   45.01    3.11
   1 -10  12   45.57    3.01
   1 -10  12   52.44    3.50
   1 -10  13   23.74    2.16
   1 -10  13   27.72    2.04
   1 -10  13   28.26    2.26
   1 -10  13   26.40    2.23
   1 -10  14   32.32    2.21
   1 -10  14   36.83    2.23
   1 -10  14   34.01    2.25
   1  -9  -6   24.78    1.71
  -1   9   6   26.71    1.85
   1  -9  -6   27.51    1.80
   1  -9  -6   21.41    1.63
   1  -9  -6   21.23    1.67
   1  -9  -6   26.05    1.66
   1  -9  -6   21.18    1.60
  -1   9   6   22.91    1.61
  -1   9   5  633.07   13.78
   1  -9  -5  636.34   13.94
   1  -9  -5  615.38   13.85
   1  -9  -5  604.13   13.62
   1  -9  -5  645.67   13.97
   1  -9  -5  617.46   13.65
  -1   9   5  646.17   14.32
   1  -9  -5  637.32   13.81
   1  -9  -5  588.54   13.59
   1  -9  -5  620.32   13.89
  -1   9   5  637.31   14.38
   1  -9  -4   11.99    1.64
   1  -9  -4   12.67    1.69
   1  -9  -4   12.59    1.65
   1  -9  -4   10.47    1.50
   1  -9  -4   11.19    1.57
  -1   9   4   10.70    1.65
   1  -9  -4   10.30    1.53
   1  -9  -4   13.10    1.71
   1  -9  -4   13.20    1.69
   1  -9  -4   10.58    1.56
   1  -9  -3    1.03    0.92
   1  -9  -3    0.68    0.94
   1  -9  -3    1.88    1.00
   1  -9  -3    1.39    0.82
   1  -9  -3    0.85    0.81
  -1   9   3    1.56    1.11
   1  -9  -3    1.46    0.99
  -1   9   2   21.42    2.23
   1  -9  -2   19.60    2.11
   1  -9  -2   21.89    2.31
   1  -9  -2   21.41    2.19
   1  -9  -2   20.01    2.03
   1  -9  -2   21.55    2.05
   1  -9  -2   21.79    2.22
   1  -9  -2   23.80    2.29
  -1   9   2   22.17    2.21
  -1   9   2   19.93    2.07
   1  -9  -2   22.93    2.25
   1  -9  -2   25.02    2.26
   1  -9  -1  382.91   10.52
  -1   9   1  400.56   10.80
  -1   9   1  400.98   10.95
   1  -9  -1  398.38   10.76
  -1   9   1  362.50   10.30
  -1   9   1  396.59   10.98
   1  -9  -1  390.60   10.70
   1  -9  -1  399.53   10.89
   1  -9  -1  372.45   10.38
   1  -9  -1  399.41   10.63
   1  -9  -1  401.53   10.81
   1  -9  -1  395.90   10.44
  -1   9   1  396.76   10.97
  -1   9   0   56.47    3.48
  -1   9   0   57.51    3.26
  -1   9   0   56.81    3.58
  -1   9   0   55.93    3.32
  -1   9   0   56.36    3.60
  -1   9   0   55.10    3.46
   1  -9   0   61.22    3.48
   1  -9   0   56.06    3.24
   1  -9   0   55.94    3.38
  -1   9   0   52.96    3.30
   1  -9   0   56.59    3.43
   1  -9   0   57.48    3.29
  -1   9   0   54.47    3.41
   1  -9   0   52.95    3.26
   1  -9   1  651.17   14.87
   1  -9   1  619.04   14.99
   1  -9   1  657.41   15.08
  -1   9  -1  646.37   15.33
  -1   9  -1  646.06   15.14
  -1   9  -1  643.00   15.33
  -1   9  -1  663.31   15.33
  -1   9  -1  656.66   15.27
  -1   9  -1  659.61   15.44
   1  -9   1  652.03   14.89
   1  -9   1  645.92   14.52
  -1   9  -1  644.91   15.18
   1  -9   1  653.94   14.58
   1  -9   1  647.34   14.93
   1  -9   1  649.60   14.49
   1  -9   1  613.13   14.10
  -1   9  -2    3.27    0.91
   1  -9   2    1.72    0.93
  -1   9  -2    2.40    0.81
  -1   9  -2    1.92    0.93
  -1   9  -2    1.23    0.79
   1  -9   2    2.79    1.02
   1  -9   2    1.72    0.88
  -1   9  -2    1.43    0.89
  -1   9  -2    1.43    0.91
  -1   9  -2    1.34    0.94
   1  -9   2    1.64    0.87
   1  -9   2    2.37    0.92
   1  -9   2    2.18    0.86
   1  -9   2    1.18    0.83
   1  -9   2    1.34    0.75
  -1   9  -2    3.24    0.97
  -1   9  -2    0.75    0.75
  -1   9  -3   26.95    2.25
  -1   9  -3   26.64    2.27
  -1   9  -3   31.82    2.40
  -1   9  -3   26.00    2.22
   1  -9   3   27.76    2.14
  -1   9  -3   28.36    2.32
  -1   9  -3   29.25    2.25
   1  -9   3   25.47    2.08
  -1   9  -3   28.08    2.18
   1  -9   3   32.94    2.43
   1  -9   3   29.91    2.24
  -1   9  -3   26.34    2.20
   1  -9   3   28.05    2.18
   1  -9   4  400.09   10.54
   1  -9   4  400.77   10.39
  -1   9  -4  379.65   10.19
   1  -9   4  366.89    9.97
   1  -9   4  400.03    9.45
  -1   9  -4  389.73   10.33
  -1   9  -4  408.05   10.30
  -1   9  -4  400.50   10.38
   1  -9   4  395.14    9.82
  -1   9  -4  392.52   10.30
  -1   9  -4  400.63   10.36
  -1   9  -4  402.48   10.30
  -1   9  -4  412.63   10.01
  -1   9  -4  411.31   10.11
   1  -9   4  384.42    9.73
   1  -9   4  393.04   10.28
  -1   9  -5  523.93   12.18
  -1   9  -5  505.79   12.49
  -1   9  -5  541.74   12.13
   1  -9   5  514.83   11.54
  -1   9  -5  526.26   12.26
  -1   9  -5  506.71   12.50
  -1   9  -5  523.24   12.56
  -1   9  -5  513.53   12.62
   1  -9   5  523.76   12.50
  -1   9  -5  517.45   12.48
   1  -9   5  517.60   11.72
   1  -9   5  500.12   11.70
   1  -9   5  530.16   12.76
   1  -9   5  532.68   12.78
   1  -9   5  533.83   12.87
   1  -9   6   14.29    1.74
   1  -9   6   13.26    1.72
   1  -9   6   14.75    1.80
  -1   9  -6   11.96    1.39
   1  -9   6   10.77    1.34
   1  -9   6   12.06    1.52
  -1   9  -6   12.01    1.58
  -1   9  -6   11.21    1.53
  -1   9  -6   11.43    1.51
  -1   9  -6   11.49    1.40
   1  -9   7  309.00    8.90
   1  -9   7  309.42    9.19
   1  -9   7  292.72    8.81
  -1   9  -7  300.86    8.08
   1  -9   7  301.69    8.42
   1  -9   7  292.74    8.37
   1  -9   7  289.52    8.54
   1  -9   7  304.13    9.07
  -1   9  -7  305.53    8.46
  -1   9  -7  299.59    8.77
  -1   9  -7  290.86    8.77
  -1   9  -8  182.40    6.47
  -1   9  -8  177.51    6.18
   1  -9   8  166.83    5.75
   1  -9   8  188.28    7.04
   1  -9   8  181.21    6.57
  -1   9  -8  174.39    6.38
   1  -9   8  182.97    6.36
   1  -9   8  180.17    6.73
   1  -9   8  182.69    6.31
   1  -9   8  174.20    6.33
   1  -9   8  177.30    5.81
   1  -9   9    7.62    1.32
   1  -9   9   10.56    1.43
  -1   9  -9    9.03    1.48
  -1   9  -9    9.53    1.47
   1  -9   9    8.77    1.31
   1  -9   9    9.62    1.62
   1  -9   9   10.19    1.61
   1  -9   9    9.98    1.55
   1  -9   9    9.14    1.54
   1  -9   9    9.99    1.74
   1  -9  10    4.77    1.15
   1  -9  10    6.83    1.38
   1  -9  10    5.63    1.35
  -1   9 -10    5.27    1.32
   1  -9  10    5.63    1.16
   1  -9  10    5.65    1.20
   1  -9  10    6.79    1.42
   1  -9  10    5.86    1.51
   1  -9  10    7.16    1.40
   1  -9  10    6.46    1.32
   1  -9  11   26.24    2.20
   1  -9  11   21.45    2.15
   1  -9  11   30.33    2.84
   1  -9  11   23.76    2.35
   1  -9  11   23.50    2.23
   1  -9  11   28.16    2.62
   1  -9  12   30.48    2.60
   1  -9  12   27.67    2.57
   1  -9  13    0.21    0.75
   1  -9  13    0.71    0.87
   1  -9  13    0.97    0.79
   1  -9  13    0.51    0.79
   1  -9  13    0.18    0.68
   1  -9  14   46.46    2.74
   1  -9  14   51.60    2.74
  -1   8   7   21.28    1.73
   1  -8  -7   16.50    1.36
   1  -8  -7   18.52    1.59
   1  -8  -7   19.00    1.59
   1  -8  -7   19.17    1.58
   1  -8  -7   14.84    1.29
  -1   8   7   18.25    1.51
  -1   8   6   40.87    2.64
   1  -8  -6   42.39    2.58
   1  -8  -6   33.64    2.27
   1  -8  -6   38.33    2.54
   1  -8  -6   40.63    2.62
   1  -8  -6   36.95    2.54
   1  -8  -6   39.94    2.58
  -1   8   6   40.51    2.77
  -1   8   6   40.93    2.73
   1  -8  -6   39.92    2.55
   1  -8  -6   40.04    2.49
   1  -8  -5  280.91    8.20
   1  -8  -5  241.26    7.96
   1  -8  -5  271.85    8.16
   1  -8  -5  276.09    8.29
   1  -8  -5  277.44    8.30
   1  -8  -5  275.44    8.12
   1  -8  -5  277.87    8.28
   1  -8  -5  278.33    8.31
   1  -8  -5  278.47    8.15
  -1   8   5  275.22    8.59
  -1   8   4   -0.64    0.83
   1  -8  -4    0.11    0.79
   1  -8  -4    1.03    1.00
   1  -8  -4    0.12    0.74
  -1   8   4    0.27    0.97
   1  -8  -4   -0.11    0.73
  -1   8   4    0.11    0.79
   1  -8  -4    0.12    0.95
   1  -8  -4    0.79    0.78
   1  -8  -4    0.12    0.83
   1  -8  -4    0.35    0.99
  -1   8   3  278.26    8.74
   1  -8  -3  295.87    8.88
  -1   8   3  284.83    8.68
   1  -8  -3  288.26    8.86
   1  -8  -3  300.49    9.07
  -1   8   3  306.67    9.47
   1  -8  -3  304.96    9.07
   1  -8  -3  309.92    9.05
   1  -8  -3  303.00    9.01
   1  -8  -3  295.90    8.89
   1  -8  -3  317.67    9.04
   1  -8  -3  264.82    8.41
   1  -8  -3  283.53    8.62
   1  -8  -2    1.86    0.79
   1  -8  -2    1.99    0.84
  -1   8   2    1.81    0.91
  -1   8   2    1.20    0.82
   1  -8  -2    1.92    1.01
   1  -8  -2    3.59    1.15
  -1   8   2    1.30    0.83
   1  -8  -2    1.16    0.88
  -1   8   2    1.41    0.88
  -1   8   1    2.58    0.97
   1  -8  -1    1.38    0.66
   1  -8  -1    1.99    0.79
  -1   8   1    2.50    0.89
   1  -8  -1    2.01    0.90
   1  -8  -1    3.17    1.06
   1  -8  -1    2.04    0.94
   1  -8  -1    2.20    0.93
  -1   8   1    2.12    0.92
  -1   8   1    2.13    1.07
  -1   8   1    3.70    1.04
   1  -8  -1    3.40    1.02
  -1   8   1    2.21    0.89
  -1   8   1    1.46    0.85
   1  -8   0   33.47    2.43
   1  -8   0   34.59    2.40
   1  -8   0   32.27    2.29
   1  -8   0   36.17    2.35
  -1   8   0   32.06    2.52
  -1   8   0   36.66    2.60
  -1   8   0   33.06    2.57
   1  -8   0   40.04    2.65
  -1   8   0   36.87    2.48
  -1   8   0   37.73    2.59
  -1   8   0   36.33    2.54
   1  -8   0   39.54    2.66
  -1   8   0   33.85    2.55
  -1   8   0   39.10    2.63
  -1   8  -1  211.38    6.33
   1  -8   1  213.34    6.33
   1  -8   1  218.59    6.73
  -1   8  -1  216.92    6.89
  -1   8  -1  217.01    6.74
  -1   8  -1  214.58    6.83
   1  -8   1  212.38    6.71
   1  -8   1  220.75    6.36
   1  -8   1  218.47    6.64
   1  -8   1  219.34    6.39
   1  -8   1  215.62    6.20
  -1   8  -1  217.14    6.84
  -1   8  -1  208.98    6.80
   1  -8   1  218.00    6.58
  -1   8  -1  209.11    6.32
  -1   8  -1  215.99    6.66
  -1   8  -1  219.67    6.82
  -1   8  -1  225.36    6.84
  -1   8  -1  225.42    6.98
   1  -8   1  216.22    6.59
  -1   8  -1  226.65    6.93
   1  -8   2  168.22    5.19
  -1   8  -2  175.05    5.76
  -1   8  -2  166.03    5.62
  -1   8  -2  170.36    5.64
  -1   8  -2  172.72    5.60
   1  -8   2  170.47    5.46
   1  -8   2  166.34    5.10
   1  -8   2  175.24    5.23
   1  -8   2  176.83    5.56
   1  -8   2  166.48    4.97
  -1   8  -2  171.60    5.48
  -1   8  -2  174.02    5.75
   1  -8   2  175.76    5.52
   1  -8   2  161.80    5.55
   1  -8   2  155.22    5.24
   1  -8   2  173.94    5.61
  -1   8  -2  174.95    5.82
  -1   8  -2  173.22    5.79
  -1   8  -3  409.08    9.98
   1  -8   3  405.52    9.59
   1  -8   3  398.70    9.55
  -1   8  -3  407.71    9.79
   1  -8   3  402.19    9.66
  -1   8  -3  408.99   10.06
  -1   8  -3  404.85    9.99
  -1   8  -3  411.55    9.91
   1  -8   3  386.86    9.36
   1  -8   3  392.95    9.78
  -1   8  -3  399.87   10.02
   1  -8   3  400.18    9.08
  -1   8  -3  396.31    9.64
   1  -8   3  393.80    9.56
   1  -8   3  396.97    9.00
  -1   8  -3  394.58    9.42
   1  -8   3  413.34    9.98
  -1   8  -3  403.98   10.07
  -1   8  -3  395.20    9.79
  -1   8  -3  404.10    9.94
  -1   8  -3  404.39   10.00
  -1   8  -3  398.96    9.97
   1  -8   3  403.03    9.13
  -1   8  -4  199.75    6.20
  -1   8  -4  200.55    6.20
   1  -8   4  207.94    6.44
  -1   8  -4  193.17    6.16
  -1   8  -4  204.93    6.14
  -1   8  -4  201.71    6.20
  -1   8  -4  197.85    5.88
  -1   8  -4  208.40    6.27
   1  -8   4  188.78    5.67
  -1   8  -4  201.53    6.18
  -1   8  -4  201.99    5.77
   1  -8   4  201.57    6.07
   1  -8   4  203.48    5.59
  -1   8  -4  207.28    6.26
   1  -8   4  201.51    5.82
   1  -8   4  203.50    6.18
  -1   8  -5  115.20    4.55
  -1   8  -5  120.22    4.27
   1  -8   5  119.42    4.45
   1  -8   5  112.05    3.91
  -1   8  -5  115.85    4.37
  -1   8  -5  119.30    4.28
  -1   8  -5  114.06    4.46
  -1   8  -5  122.36    4.52
   1  -8   5  125.35    4.72
   1  -8   5  126.55    4.79
   1  -8   5  124.71    4.75
   1  -8   5  121.25    4.28
  -1   8  -5  120.64    4.60
  -1   8  -5  115.14    4.43
  -1   8  -6  794.17   16.95
  -1   8  -6  772.43   16.51
   1  -8   6  778.59   17.08
   1  -8   6  813.97   17.43
   1  -8   6  801.37   17.09
  -1   8  -6  797.90   16.43
  -1   8  -6  795.78   17.13
   1  -8   6  787.55   16.04
   1  -8   6  809.86   16.68
   1  -8   6  792.84   16.83
  -1   8  -6  772.62   16.69
  -1   8  -6  789.61   16.62
  -1   8  -6  784.73   16.15
   1  -8   7  276.13    7.64
  -1   8  -7  292.27    8.29
   1  -8   7  281.34    7.53
  -1   8  -7  276.49    7.81
  -1   8  -7  286.06    7.71
  -1   8  -7  278.35    7.56
  -1   8  -7  282.42    8.11
   1  -8   7  280.60    8.04
   1  -8   7  291.24    8.50
   1  -8   7  289.74    8.15
   1  -8   7  281.23    8.05
   1  -8   7  284.93    8.22
   1  -8   7  287.16    8.65
   1  -8   8   59.20    3.25
  -1   8  -8   56.33    3.29
   1  -8   8   60.74    3.13
  -1   8  -8   55.36    3.02
  -1   8  -8   63.59    3.39
   1  -8   8   62.91    3.48
   1  -8   8   63.34    3.48
   1  -8   8   60.42    3.35
  -1   8  -8   58.44    3.27
   1  -8   8   59.89    3.13
   1  -8   8   58.66    3.04
   1  -8   8   58.06    3.53
   1  -8   8   63.83    3.80
   1  -8   8   61.57    3.46
   1  -8   9  154.23    5.91
   1  -8   9  152.94    6.41
   1  -8   9  155.37    5.97
  -1   8  -9  157.39    6.28
   1  -8   9  144.85    5.54
   1  -8   9  159.50    6.28
   1  -8   9  153.22    5.50
  -1   8  -9  144.07    5.56
   1  -8   9  152.53    5.57
   1  -8   9  163.48    6.16
   1  -8   9  164.32    6.19
  -1   8  -9  152.03    5.64
   1  -8  10  326.97   10.17
   1  -8  10  305.37    9.26
   1  -8  10  335.62    9.18
  -1   8 -10  322.07    9.78
   1  -8  10  341.01    9.91
   1  -8  10  330.64    9.53
   1  -8  10  314.97    9.79
   1  -8  10  322.01    9.86
   1  -8  10  321.37    9.18
   1  -8  11  110.53    5.35
   1  -8  11  110.31    4.98
   1  -8  11   98.93    4.42
   1  -8  11  108.17    5.04
   1  -8  12  100.34    4.81
   1  -8  12  112.80    5.17
   1  -8  12  101.16    5.00
   1  -8  12  102.78    4.68
   1  -8  12   97.06    4.86
   1  -8  13   39.24    2.82
   1  -8  13   38.46    2.86
   1  -8  13   34.27    2.78
   1  -8  13   36.75    2.74
   1  -8  13   35.95    2.83
   1  -8  14    0.16    0.63
   1  -8  14   -0.17    0.70
   1  -8  14    0.09    0.63
  -1   7   8   -0.07    0.66
  -1   7   8    0.07    0.61
   1  -7  -8    0.39    0.57
   1  -7  -8    0.29    0.56
   1  -7  -8   -0.04    0.49
   1  -7  -8    0.71    0.57
   1  -7  -7   88.08    3.68
  -1   7   7   85.61    3.99
  -1   7   7   97.33    4.26
   1  -7  -7   93.95    4.01
   1  -7  -7   91.05    4.03
   1  -7  -7   76.14    3.56
   1  -7  -7   94.62    4.06
   1  -7  -7   88.39    3.73
  -1   7   7   88.00    4.21
   1  -7  -6   66.44    3.80
   1  -7  -6   72.20    3.68
  -1   7   6   74.42    3.93
  -1   7   6   78.09    4.15
  -1   7   6   74.63    4.16
   1  -7  -6   71.49    3.75
  -1   7   6   71.48    3.76
   1  -7  -6   75.13    3.90
   1  -7  -6   77.08    3.90
   1  -7  -6   69.48    3.60
   1  -7  -6   70.77    3.80
   1  -7  -6   69.96    3.79
   1  -7  -6   73.15    3.75
   1  -7  -6   59.74    3.62
   1  -7  -6   62.30    3.52
   1  -7  -5   26.49    2.37
  -1   7   5   25.92    2.35
   1  -7  -5   24.22    2.32
   1  -7  -5   24.42    2.25
   1  -7  -5   26.03    2.42
   1  -7  -5   24.40    2.36
  -1   7   5   22.11    2.42
   1  -7  -5   19.95    2.14
  -1   7   5   24.16    2.15
   1  -7  -5   21.82    2.20
   1  -7  -4   39.43    2.87
   1  -7  -4   37.24    2.75
  -1   7   4   41.27    2.91
   1  -7  -4   31.97    2.53
  -1   7   4   35.27    2.93
   1  -7  -4   39.51    2.91
   1  -7  -4   38.26    2.77
   1  -7  -4   38.52    2.86
  -1   7   4   35.87    2.58
   1  -7  -4   35.82    2.78
   1  -7  -4   37.21    2.77
   1  -7  -4   36.04    2.83
   1  -7  -3  534.48   13.12
   1  -7  -3  603.60   13.95
   1  -7  -3  587.44   13.74
  -1   7   3  596.32   13.82
  -1   7   3  554.91   13.40
   1  -7  -3  568.64   13.41
  -1   7   3  576.24   13.29
  -1   7   3  568.98   13.22
   1  -7  -3  589.27   13.60
   1  -7  -3  601.54   14.07
   1  -7  -3  605.68   14.03
   1  -7  -3  605.30   14.05
  -1   7   3  599.71   13.97
   1  -7  -2    7.52    1.12
  -1   7   2    9.09    1.36
  -1   7   2    6.02    1.06
   1  -7  -2    7.74    1.35
   1  -7  -2    9.62    1.47
   1  -7  -2    7.28    1.31
  -1   7   2    6.50    1.21
  -1   7   2    8.50    1.33
   1  -7  -2    5.73    1.11
   1  -7  -2    6.53    1.06
   1  -7  -2    6.81    1.26
  -1   7   2    8.26    1.25
  -1   7   2    7.35    1.27
   1  -7  -2    8.76    1.44
   1  -7  -1  821.76   17.32
   1  -7  -1  813.34   16.81
  -1   7   1  832.76   17.78
   1  -7  -1  775.59   16.49
  -1   7   1  853.79   17.67
  -1   7   1  829.51   17.81
  -1   7   1  814.84   17.32
   1  -7  -1  845.04   17.62
  -1   7   1  850.46   17.60
  -1   7   1  793.27   16.94
   1  -7  -1  839.60   17.46
   1  -7  -1  840.38   17.34
  -1   7   1  819.78   17.18
   1  -7  -1  824.92   17.42
  -1   7   1  844.61   17.66
  -1   7   1  810.10   17.78
   1  -7   0   15.23    1.43
  -1   7   0   16.68    1.44
  -1   7   0   16.62    1.64
  -1   7   0   15.46    1.38
  -1   7   0   15.99    1.57
   1  -7   0   15.94    1.61
  -1   7   0   15.99    1.66
   1  -7   0   16.10    1.56
   1  -7   0   16.65    1.62
  -1   7   0   17.15    1.70
  -1   7   0   17.46    1.67
  -1   7   0   16.65    1.65
   1  -7   0   16.44    1.64
  -1   7   0   17.95    1.71
   1  -7   0   16.90    1.60
  -1   7   0   16.96    1.61
  -1   7   0   16.74    1.66
  -1   7   0   19.97    1.67
   1  -7   1  136.72    4.74
  -1   7  -1  142.14    4.86
   1  -7   1  140.57    4.73
  -1   7  -1  139.56    4.83
  -1   7  -1  147.23    4.85
  -1   7  -1  147.55    4.90
  -1   7  -1  142.52    4.72
   1  -7   1  136.66    4.30
   1  -7   1  135.74    4.41
   1  -7   1  138.19    4.65
   1  -7   1  142.09    4.77
  -1   7  -1  140.25    4.82
   1  -7   1  142.84    4.67
  -1   7  -1  147.94    4.94
   1  -7   1  130.91    4.01
   1  -7   1  135.99    4.35
  -1   7  -1  139.14    4.51
  -1   7  -1  150.83    4.85
  -1   7  -2  121.92    4.23
  -1   7  -2  119.65    4.22
  -1   7  -2  116.32    4.15
  -1   7  -2  125.74    4.30
  -1   7  -2  108.64    3.96
   1  -7   2  108.26    4.04
   1  -7   2  114.22    4.12
   1  -7   2  114.44    3.89
   1  -7   2  114.60    4.09
  -1   7  -2  117.90    4.03
  -1   7  -2  116.30    4.21
  -1   7  -2  123.20    4.29
   1  -7   2  114.29    4.03
   1  -7   2  113.01    3.92
  -1   7  -2  113.25    4.05
   1  -7   2  113.38    3.69
  -1   7  -2  121.70    4.12
   1  -7   2  118.81    3.63
   1  -7   2  110.30    3.68
   1  -7   2  112.37    3.95
  -1   7  -2  120.09    4.25
   1  -7   2  115.28    3.97
   1  -7   2  112.86    3.38
  -1   7  -2  119.09    4.31
   1  -7   2  119.30    4.22
  -1   7  -2  112.14    3.86
   1  -7   3  224.57    5.65
  -1   7  -3  225.85    6.35
  -1   7  -3  228.37    6.36
  -1   7  -3  234.55    6.43
  -1   7  -3  220.80    6.26
   1  -7   3  230.89    6.10
   1  -7   3  232.26    6.25
   1  -7   3  224.16    6.18
  -1   7  -3  228.62    6.13
   1  -7   3  225.80    5.87
  -1   7  -3  231.40    6.37
   1  -7   3  226.36    5.59
   1  -7   3  230.48    6.06
  -1   7  -3  239.69    6.23
   1  -7   3  223.69    5.59
  -1   7  -3  239.81    6.47
   1  -7   3  232.22    6.28
  -1   7  -3  241.26    6.49
   1  -7   3  239.32    6.38
  -1   7  -3  231.40    6.00
   1  -7   4   38.54    2.03
   1  -7   4   42.16    2.01
   1  -7   4   39.02    2.23
   1  -7   4   42.13    2.02
   1  -7   4   41.21    2.21
  -1   7  -4   44.06    2.34
  -1   7  -4   43.88    2.23
  -1   7  -4   43.29    1.98
  -1   7  -4   41.72    2.36
   1  -7   4   43.41    2.01
  -1   7  -4   44.64    2.24
  -1   7  -4   45.02    2.38
   1  -7   4   47.97    2.56
  -1   7  -4   43.42    2.36
  -1   7  -4   40.99    2.32
  -1   7  -5 1450.26   27.24
   1  -7   5 1395.15   26.30
   1  -7   5 1394.63   25.93
  -1   7  -5 1456.32   26.85
   1  -7   5 1519.95   27.74
   1  -7   5 1448.25   27.37
   1  -7   5 1437.29   27.27
   1  -7   5 1425.11   26.26
   1  -7   5 1434.07   26.86
  -1   7  -5 1424.09   26.89
  -1   7  -5 1425.18   26.98
   1  -7   5 1454.07   26.96
  -1   7  -5 1466.45   26.90
  -1   7  -6  163.16    5.11
  -1   7  -6  164.75    5.02
   1  -7   6  165.29    5.39
   1  -7   6  162.19    5.36
   1  -7   6  167.97    5.66
   1  -7   6  160.47    4.78
   1  -7   6  147.49    4.74
  -1   7  -6  162.87    4.93
   1  -7   6  150.55    5.10
   1  -7   6  165.51    5.28
   1  -7   6  166.57    5.58
  -1   7  -6  169.79    5.45
   1  -7   6  150.77    4.76
  -1   7  -7   28.12    1.98
  -1   7  -7   28.52    1.89
   1  -7   7   35.23    2.48
   1  -7   7   31.73    2.23
   1  -7   7   29.07    2.16
   1  -7   7   33.32    2.26
  -1   7  -7   31.03    2.19
   1  -7   7   29.63    2.22
   1  -7   7   28.13    2.29
   1  -7   7   26.76    1.91
  -1   7  -7   30.97    2.20
   1  -7   7   29.97    2.02
  -1   7  -8  133.76    4.98
   1  -7   8  126.03    4.96
   1  -7   8  126.70    5.28
   1  -7   8  127.51    4.97
   1  -7   8  122.20    4.74
   1  -7   8  131.46    4.71
   1  -7   8  125.99    5.18
  -1   7  -8  121.48    4.68
   1  -7   8  123.59    4.67
   1  -7   8  131.03    5.16
   1  -7   8  139.72    5.26
   1  -7   8  115.83    4.32
   1  -7   9  219.53    6.82
   1  -7   9  233.71    7.68
   1  -7   9  222.78    7.11
   1  -7   9  240.33    8.04
   1  -7   9  237.54    7.56
   1  -7   9  232.92    7.38
   1  -7   9  243.43    7.27
  -1   7  -9  248.53    7.78
   1  -7   9  227.21    7.22
   1  -7   9  242.79    7.86
   1  -7   9  234.53    7.78
  -1   7  -9  237.29    7.86
   1  -7  10  181.24    6.56
   1  -7  10  193.01    6.61
   1  -7  10  193.29    6.90
  -1   7 -10  187.29    6.86
   1  -7  10  184.34    6.36
   1  -7  10  202.82    7.54
   1  -7  10  200.54    7.15
   1  -7  10  193.52    7.21
   1  -7  10  206.28    6.94
   1  -7  10  195.12    7.23
   1  -7  11  241.40    8.23
   1  -7  11  257.57    8.58
   1  -7  11  246.99    7.80
   1  -7  11  251.60    8.61
   1  -7  11  240.13    8.30
   1  -7  11  261.24    8.15
   1  -7  12   -0.13    0.75
   1  -7  12    0.93    0.98
   1  -7  12    0.31    0.64
   1  -7  12    1.00    0.92
   1  -7  12    0.39    0.93
   1  -7  12    0.25    0.90
   1  -7  13   50.69    3.28
   1  -7  13   53.25    3.47
   1  -7  13   50.04    3.04
   1  -7  13   56.27    3.44
   1  -7  13   50.03    3.36
   1  -7  13   48.30    3.08
   1  -7  14  138.78    4.97
   1  -7  14  134.15    4.94
   1  -7  14  130.13    4.55
  -1   6   9    0.43    0.52
   1  -6  -9    0.12    0.55
   1  -6  -9    0.26    0.51
  -1   6   9   -0.07    0.63
  -1   6   9    0.33    0.57
  -1   6   8   87.53    3.69
   1  -6  -8   94.03    3.97
   1  -6  -8   90.39    3.92
   1  -6  -8   89.52    3.99
  -1   6   8   95.52    4.19
  -1   6   8   92.65    4.26
   1  -6  -8   94.83    3.68
  -1   6   7  153.19    5.78
  -1   6   7  151.96    5.87
   1  -6  -7  132.15    5.67
  -1   6   7  130.15    5.21
   1  -6  -7  133.49    5.60
   1  -6  -7  146.80    5.39
   1  -6  -7  133.30    5.22
   1  -6  -7  139.36    5.26
  -1   6   7  148.75    5.94
   1  -6  -7  146.86    5.59
   1  -6  -7  144.95    5.55
   1  -6  -7  151.75    5.72
   1  -6  -7  145.05    5.22
  -1   6   7  147.87    6.02
   1  -6  -6    3.64    1.10
  -1   6   6    5.59    1.49
  -1   6   6    6.10    1.35
  -1   6   6    6.56    1.26
   1  -6  -6    5.17    1.27
   1  -6  -6    5.63    1.23
   1  -6  -6    6.18    1.30
   1  -6  -6    6.11    1.38
   1  -6  -6    4.55    1.28
  -1   6   6    5.83    1.15
   1  -6  -5  241.39    7.89
  -1   6   5  229.66    7.40
  -1   6   5  240.78    7.61
   1  -6  -5  245.46    7.57
  -1   6   5  240.64    8.14
   1  -6  -5  238.62    7.57
   1  -6  -5  244.15    7.79
   1  -6  -5  254.90    7.80
  -1   6   5  246.54    7.91
   1  -6  -5  253.60    7.80
   1  -6  -5  226.41    7.67
   1  -6  -5  222.97    7.54
   1  -6  -4  315.67    8.66
   1  -6  -4  300.20    8.65
   1  -6  -4  306.87    8.73
   1  -6  -4  304.10    8.59
  -1   6   4  284.25    8.00
   1  -6  -4  290.62    8.42
   1  -6  -4  294.68    8.60
  -1   6   4  288.82    8.26
  -1   6   4  285.51    8.15
  -1   6   4  299.93    9.04
   1  -6  -4  294.86    8.13
  -1   6   4  287.36    8.32
   1  -6  -3  140.25    5.11
   1  -6  -3  138.48    5.09
   1  -6  -3  130.67    4.95
   1  -6  -3  135.52    4.87
  -1   6   3  129.08    4.71
  -1   6   3  129.98    4.77
  -1   6   3  142.97    5.13
   1  -6  -3  139.44    5.09
  -1   6   3  126.03    4.63
   1  -6  -3  143.61    4.94
  -1   6   3  132.49    4.87
  -1   6   3  128.75    4.74
  -1   6   2  193.26    6.15
  -1   6   2  182.91    5.85
  -1   6   2  176.24    5.52
  -1   6   2  177.83    5.62
   1  -6  -2  184.15    5.86
   1  -6  -2  190.83    5.79
   1  -6  -2  179.24    5.75
   1  -6  -2  195.40    5.60
   1  -6  -2  186.67    5.71
   1  -6  -2  177.33    5.42
  -1   6   2  181.91    5.98
  -1   6   2  168.24    5.61
  -1   6   2  179.19    5.98
  -1   6   2  183.01    5.81
   1  -6  -2  186.13    5.70
  -1   6   2  182.85    5.74
   1  -6  -1  504.41   11.11
  -1   6   1  479.38   10.40
  -1   6   1  494.06   11.21
  -1   6   1  508.07   11.52
   1  -6  -1  508.34   10.95
  -1   6   1  494.33   10.44
   1  -6  -1  504.75   11.00
   1  -6  -1  497.39   11.05
  -1   6   1  513.35   11.54
  -1   6   1  490.06   11.46
  -1   6   1  495.79   11.18
   1  -6  -1  505.29   11.40
  -1   6   1  495.96   11.33
  -1   6   1  498.17   11.52
  -1   6   1  504.48   11.54
   1  -6  -1  503.40   11.23
  -1   6   1  520.28   11.26
  -1   6   1  499.42   11.29
  -1   6   1  512.45   11.05
  -1   6   0    0.43    0.61
  -1   6   0    0.14    0.62
   1  -6   0    0.98    0.60
   1  -6   0    0.62    0.46
  -1   6   0    0.22    0.44
   1  -6   0    0.06    0.63
   1  -6   0   -0.07    0.46
   1  -6   0    1.10    0.57
  -1   6   0    0.21    0.61
   1  -6   0    0.25    0.46
  -1   6   0    0.85    0.63
   1  -6   0    0.26    0.61
  -1   6   0   -0.21    0.60
  -1   6   0    1.70    0.70
  -1   6   0   -0.21    0.56
  -1   6   0    0.39    0.54
  -1   6   0    0.81    0.54
  -1   6   0    0.89    0.62
   1  -6   0    0.55    0.53
   1  -6   0    1.46    0.68
  -1   6  -1 1786.14   32.07
   1  -6   1 1755.30   31.62
   1  -6   1 1808.95   32.02
   1  -6   1 1780.40   31.27
   1  -6   1 1725.29   31.60
  -1   6  -1 1776.17   31.86
  -1   6  -1 1808.64   32.29
  -1   6  -1 1783.81   32.27
  -1   6  -1 1807.78   32.31
   1  -6   1 1758.83   32.13
   1  -6   1 1781.86   32.14
  -1   6  -1 1768.13   32.35
   1  -6   1 1768.65   32.22
  -1   6  -1 1769.64   32.07
  -1   6  -1 1787.96   32.18
  -1   6  -1 1648.60   32.01
   1  -6   1 1769.01   32.10
  -1   6  -1 1768.33   31.89
  -1   6  -2  216.12    5.35
   1  -6   2  231.92    5.69
   1  -6   2  222.57    5.17
  -1   6  -2  229.40    5.76
   1  -6   2  222.19    5.32
  -1   6  -2  222.91    5.50
   1  -6   2  225.45    5.83
  -1   6  -2  221.54    5.88
   1  -6   2  212.95    5.16
   1  -6   2  229.99    5.80
   1  -6   2  228.67    5.81
   1  -6   2  202.13    4.41
  -1   6  -2  224.62    5.76
  -1   6  -2  226.10    5.71
  -1   6  -2  223.99    5.90
   1  -6   2  226.50    5.63
   1  -6   2  221.88    5.07
  -1   6  -2  231.97    5.64
  -1   6  -2  224.14    5.84
  -1   6  -2  223.48    5.83
  -1   6  -2  225.81    5.86
  -1   6  -2  234.00    5.85
   1  -6   3  184.19    4.71
   1  -6   3  176.81    4.64
   1  -6   3  173.00    3.93
  -1   6  -3  176.04    4.30
  -1   6  -3  177.79    4.89
  -1   6  -3  178.25    4.94
   1  -6   3  166.46    3.90
  -1   6  -3  183.39    4.99
   1  -6   3  162.82    3.98
   1  -6   3  182.91    4.95
   1  -6   3  175.00    4.49
   1  -6   3  174.35    4.78
  -1   6  -3  175.74    4.79
  -1   6  -3  179.76    4.50
  -1   6  -3  180.09    4.98
   1  -6   3  181.82    4.84
   1  -6   3  178.26    4.40
   1  -6   3  172.61    4.14
  -1   6  -3  177.11    4.59
  -1   6  -3  177.61    4.39
   1  -6   3  178.85    4.33
   1  -6   3  171.20    4.24
  -1   6  -3  177.64    4.82
   1  -6   3  171.80    4.21
   1  -6   3  182.69    4.87
   1  -6   4   24.39    1.67
   1  -6   4   22.65    1.64
  -1   6  -4   24.76    1.54
  -1   6  -4   25.73    1.61
   1  -6   4   25.17    1.39
   1  -6   4   22.41    1.39
   1  -6   4   25.44    1.34
  -1   6  -4   25.03    1.29
  -1   6  -4   27.96    1.39
  -1   6  -4   23.95    1.58
  -1   6  -4   22.54    1.17
  -1   6  -4   23.25    1.33
  -1   6  -4   24.31    1.67
   1  -6   4   25.98    1.44
   1  -6   4   25.79    1.45
   1  -6   4   24.79    1.52
   1  -6   4   25.34    1.43
   1  -6   4   25.94    1.61
  -1   6  -4   25.91    1.62
   1  -6   4   25.05    1.49
   1  -6   5  442.24    9.35
   1  -6   5  439.98    9.40
  -1   6  -5  450.57    9.52
  -1   6  -5  417.36    9.02
   1  -6   5  431.97    9.73
   1  -6   5  425.60    8.81
   1  -6   5  427.81    9.34
  -1   6  -5  466.15    9.61
   1  -6   5  423.48    8.80
   1  -6   5  480.56   10.43
   1  -6   5  444.53    9.99
  -1   6  -5  437.62    9.25
  -1   6  -5  447.76    9.60
  -1   6  -5  445.75    9.98
   1  -6   6   17.54    1.28
  -1   6  -6   17.87    1.34
  -1   6  -6   19.14    1.41
  -1   6  -6   17.99    1.44
  -1   6  -6   18.93    1.57
   1  -6   6   20.26    1.62
   1  -6   6   21.20    1.81
   1  -6   6   19.22    1.61
  -1   6  -6   20.29    1.61
  -1   6  -6   20.14    1.38
   1  -6   6   18.95    1.48
   1  -6   6   19.63    1.63
   1  -6   6   18.40    1.56
   1  -6   7  474.39   11.12
   1  -6   7  484.67   11.21
  -1   6  -7  454.98   10.20
   1  -6   7  462.26   10.64
  -1   6  -7  479.98   10.94
  -1   6  -7  438.42   10.09
   1  -6   7  469.20   11.41
   1  -6   7  491.21   10.74
   1  -6   7  471.39   10.99
  -1   6  -7  482.77   11.38
   1  -6   7  458.32   11.21
   1  -6   8    2.13    0.88
   1  -6   8    2.74    0.93
   1  -6   8    2.48    0.91
  -1   6  -8    2.05    0.74
  -1   6  -8    2.42    0.72
   1  -6   8    1.90    0.78
  -1   6  -8    2.69    0.84
   1  -6   8    2.07    0.99
   1  -6   8    1.46    0.76
   1  -6   8    2.63    0.89
   1  -6   8    2.68    0.84
   1  -6   8    1.87    0.77
  -1   6  -8    1.65    0.86
  -1   6  -8    3.70    1.03
   1  -6   8    3.15    0.90
   1  -6   9  131.23    5.17
  -1   6  -9  135.99    5.57
   1  -6   9  136.25    5.69
   1  -6   9  143.61    5.22
   1  -6   9  129.72    5.34
   1  -6   9  139.56    5.20
  -1   6  -9  135.39    5.34
   1  -6   9  133.08    5.23
   1  -6   9  139.13    5.57
   1  -6   9  136.78    5.54
   1  -6   9  139.89    5.17
   1  -6   9  134.47    5.47
   1  -6  10   54.17    3.24
   1  -6  10   56.62    3.75
   1  -6  10   55.55    3.58
   1  -6  10   51.08    3.22
  -1   6 -10   52.16    3.34
   1  -6  10   54.85    3.28
   1  -6  10   57.74    3.67
   1  -6  10   54.03    3.57
   1  -6  10   51.78    3.31
   1  -6  10   49.06    3.46
   1  -6  11   16.31    1.92
   1  -6  11   15.40    2.00
   1  -6  11   14.30    1.96
   1  -6  11   13.06    1.88
   1  -6  11   10.79    1.84
   1  -6  11   13.04    1.83
   1  -6  11   13.57    1.75
   1  -6  11   15.14    2.05
   1  -6  12   10.57    1.73
   1  -6  12    8.97    1.61
   1  -6  12   11.83    1.86
   1  -6  12   10.56    1.71
   1  -6  12    7.56    1.45
   1  -6  13  158.70    6.23
   1  -6  13  162.16    6.19
   1  -6  13  171.69    6.38
   1  -6  13  163.21    5.89
   1  -6  13  167.52    6.29
   1  -6  14    2.30    0.79
   1  -6  14    2.91    0.90
  -1   5  10    0.31    0.62
  -1   5   9   36.03    2.45
  -1   5   9   40.31    2.63
  -1   5   9   34.21    2.46
   1  -5  -9   33.26    2.21
   1  -5  -9   28.11    2.16
   1  -5  -9   32.16    2.14
  -1   5   9   27.13    2.07
   1  -5  -8   99.84    4.25
   1  -5  -8   95.04    4.63
  -1   5   8  101.07    4.53
  -1   5   8  110.29    4.93
   1  -5  -8  112.16    4.63
   1  -5  -8  100.78    4.44
   1  -5  -8  101.71    4.54
   1  -5  -7   10.34    1.61
  -1   5   7   11.78    1.74
  -1   5   7   10.12    1.49
  -1   5   7   12.98    1.72
   1  -5  -7   12.93    1.71
   1  -5  -7   13.22    1.76
  -1   5   7    9.97    1.74
   1  -5  -7   10.27    1.51
  -1   5   7   12.98    1.80
  -1   5   7   11.19    1.86
  -1   5   6  306.49    9.06
  -1   5   6  279.78    8.51
   1  -5  -6  282.88    8.85
  -1   5   6  287.73    8.49
   1  -5  -6  295.32    8.43
  -1   5   6  267.54    7.99
  -1   5   6  292.84    9.16
  -1   5   6  304.29    9.35
   1  -5  -6  305.85    8.79
   1  -5  -6  296.88    8.50
   1  -5  -6  273.55    8.76
   1  -5  -6  275.46    8.74
  -1   5   5   50.78    3.06
  -1   5   5   46.65    3.16
  -1   5   5   43.47    2.68
   1  -5  -5   49.84    2.97
   1  -5  -5   45.62    2.98
  -1   5   5   48.56    3.13
   1  -5  -5   46.01    3.01
   1  -5  -5   46.67    2.98
   1  -5  -5   46.75    3.03
  -1   5   5   42.41    2.78
   1  -5  -5   47.93    2.84
   1  -5  -4   35.05    2.33
   1  -5  -4   33.53    2.30
   1  -5  -4   31.60    2.33
  -1   5   4   36.93    2.39
   1  -5  -4   34.13    2.17
  -1   5   4   35.68    2.24
  -1   5   4   32.13    2.18
  -1   5   4   32.96    2.22
  -1   5   4   32.10    2.51
   1  -5  -4   34.29    2.41
  -1   5   3  488.36   10.94
  -1   5   3  465.93   10.94
  -1   5   3  473.98   10.83
   1  -5  -3  482.58   10.98
   1  -5  -3  491.50   11.12
   1  -5  -3  484.27   10.54
  -1   5   3  480.75   10.86
   1  -5  -3  502.48   11.31
   1  -5  -3  479.17   10.86
  -1   5   3  481.70   10.99
  -1   5   3  463.85   10.72
  -1   5   3  483.96   11.15
   1  -5  -3  496.79   11.13
  -1   5   2   10.10    1.22
   1  -5  -2    9.67    1.15
   1  -5  -2    8.38    1.10
  -1   5   2    8.87    1.06
   1  -5  -2    9.37    1.12
   1  -5  -2    9.60    1.06
  -1   5   2    8.66    0.97
   1  -5  -2    7.85    1.04
   1  -5  -2    9.48    1.12
  -1   5   2    8.11    1.14
  -1   5   2    8.64    1.09
  -1   5   2    8.50    1.16
  -1   5   2    7.69    0.93
  -1   5   2    8.18    1.11
   1  -5  -1  109.26    3.55
  -1   5   1  109.44    3.73
  -1   5   1  103.30    3.14
   1  -5  -1  107.06    3.62
  -1   5   1  103.79    3.26
  -1   5   1  101.94    3.67
  -1   5   1  102.13    3.68
  -1   5   1  105.76    3.54
  -1   5   1  104.21    3.15
   1  -5  -1  103.36    3.41
   1  -5  -1  110.61    3.54
   1  -5  -1  105.34    3.49
   1  -5  -1  107.25    3.38
  -1   5   1  109.65    3.59
  -1   5   1  102.70    3.59
  -1   5   1  107.88    3.47
  -1   5   1  110.83    3.77
  -1   5   0  506.63   10.83
   1  -5   0  511.73   10.61
  -1   5   0  516.88   10.80
  -1   5   0  500.85   10.59
   1  -5   0  510.46   10.81
  -1   5   0  510.13   10.89
  -1   5   0  522.45   10.41
   1  -5   0  512.13   10.48
  -1   5   0  524.80   10.83
  -1   5   0  504.77   10.02
  -1   5   0  519.79   10.87
  -1   5   0  505.00   10.75
  -1   5   0  528.41   10.77
  -1   5   0  505.42   10.75
  -1   5   0  519.97   10.63
   1  -5   0  524.80   10.75
   1  -5   0  532.18   10.31
   1  -5   0  521.34   10.81
  -1   5   0  526.41   10.89
  -1   5  -1  206.74    5.23
  -1   5  -1  200.71    5.17
   1  -5   1  208.65    5.21
  -1   5  -1  205.50    4.94
  -1   5  -1  206.75    5.25
  -1   5  -1  207.00    5.24
   1  -5   1  202.95    4.68
   1  -5   1  200.06    5.06
   1  -5   1  200.70    4.88
   1  -5   1  193.92    3.78
  -1   5  -1  207.76    5.05
   1  -5   1  202.18    5.15
  -1   5  -1  204.24    5.07
  -1   5  -1  205.52    5.13
   1  -5   1  203.73    5.20
   1  -5   1  207.30    5.29
  -1   5  -1  209.70    5.34
   1  -5   1  210.87    5.26
  -1   5  -1  204.48    4.35
  -1   5  -1  210.62    5.19
  -1   5  -1  216.71    5.26
  -1   5  -1  210.65    5.26
  -1   5  -1  205.04    5.01
   1  -5   1  210.37    5.23
   1  -5   2  607.88   11.59
   1  -5   2  608.97   11.15
  -1   5  -2  619.46   11.91
  -1   5  -2  617.70   11.82
   1  -5   2  603.66   11.59
   1  -5   2  605.56   11.95
   1  -5   2  619.40   11.80
   1  -5   2  591.33   10.73
  -1   5  -2  586.21   11.29
  -1   5  -2  618.16   11.92
   1  -5   2  589.64   11.10
   1  -5   2  600.76   11.61
   1  -5   2  572.73   10.38
   1  -5   2  597.95   11.82
  -1   5  -2  605.69   11.60
  -1   5  -2  604.00   11.41
   1  -5   2  615.25   11.80
  -1   5  -2  600.55   11.86
   1  -5   2  605.36   11.93
  -1   5  -2  608.20   11.75
   1  -5   2  616.47   11.75
  -1   5  -2  607.61   11.48
  -1   5  -2  601.84   11.87
  -1   5  -2  600.82   11.85
   1  -5   2  619.16   11.85
  -1   5  -2  593.49   11.98
   1  -5   2  631.52   11.92
   1  -5   2  585.42   10.87
  -1   5  -2  560.82   10.45
   1  -5   3 1465.88   24.68
  -1   5  -3 1440.34   25.05
   1  -5   3 1441.94   24.29
  -1   5  -3 1410.91   24.54
  -1   5  -3 1452.38   24.64
   1  -5   3 1459.41   24.74
   1  -5   3 1470.27   24.73
   1  -5   3 1366.01   23.97
   1  -5   3 1386.61   24.63
   1  -5   3 1415.35   24.65
   1  -5   3 1444.05   24.46
  -1   5  -3 1413.59   24.25
  -1   5  -3 1490.25   25.20
  -1   5  -3 1435.72   24.75
   1  -5   3 1401.17   23.91
   1  -5   3 1444.29   24.62
  -1   5  -3 1476.16   24.97
   1  -5   3 1419.40   25.02
   1  -5   3 1394.06   25.00
  -1   5  -3 1466.27   25.24
   1  -5   3 1450.52   24.51
  -1   5  -3 1450.59   24.71
  -1   5  -3 1469.08   24.42
   1  -5   3 1459.91   24.95
   1  -5   3 1468.88   25.00
   1  -5   3 1392.50   23.91
   1  -5   3 1424.82   24.18
   1  -5   3 1377.36   24.18
   1  -5   3 1477.61   24.76
  -1   5  -4   90.04    2.66
   1  -5   4   85.71    3.03
   1  -5   4   83.34    2.39
   1  -5   4   86.37    3.17
  -1   5  -4   81.60    2.72
   1  -5   4   87.40    2.73
  -1   5  -4   80.43    2.01
   1  -5   4   84.57    2.70
  -1   5  -4   85.17    2.69
  -1   5  -4   87.42    2.66
  -1   5  -4   87.53    2.80
   1  -5   4   84.55    2.42
   1  -5   4   84.87    2.69
  -1   5  -4   83.64    2.43
   1  -5   4   84.66    2.61
   1  -5   4   83.99    2.83
   1  -5   4   85.42    2.63
  -1   5  -4   85.39    2.81
   1  -5   4   88.67    2.66
  -1   5  -5  123.23    3.67
   1  -5   5  134.29    3.84
   1  -5   5  133.40    4.29
   1  -5   5  130.45    4.04
   1  -5   5  129.39    3.53
   1  -5   5  127.13    4.02
  -1   5  -5  119.46    3.07
   1  -5   5  131.90    3.88
   1  -5   5  130.76    3.80
  -1   5  -5  130.96    3.61
   1  -5   5  127.89    4.10
   1  -5   5  141.42    4.07
   1  -5   5  126.90    3.58
   1  -5   5  127.24    3.74
  -1   5  -5  133.94    3.73
  -1   5  -5  130.78    3.46
   1  -5   5  118.08    3.04
  -1   5  -5  131.45    3.68
  -1   5  -5  128.51    3.74
  -1   5  -5  139.46    4.13
   1  -5   6    3.91    0.81
   1  -5   6    2.83    0.79
   1  -5   6    5.09    0.98
   1  -5   6    4.10    0.85
   1  -5   6    3.89    0.87
  -1   5  -6    3.39    0.65
   1  -5   6    4.38    0.77
  -1   5  -6    3.70    0.74
  -1   5  -6    3.91    0.61
  -1   5  -6    6.45    0.93
  -1   5  -6    3.52    0.64
  -1   5  -6    4.23    0.69
   1  -5   6    4.45    0.88
   1  -5   6    5.12    0.96
   1  -5   6    3.09    0.76
  -1   5  -7  147.09    4.58
  -1   5  -7  152.54    5.22
   1  -5   7  152.46    5.15
   1  -5   7  157.15    5.17
   1  -5   7  150.37    4.86
  -1   5  -7  154.19    4.79
  -1   5  -7  155.41    5.23
  -1   5  -7  153.07    4.62
  -1   5  -7  148.64    4.53
   1  -5   7  148.75    5.17
   1  -5   7  148.22    5.27
   1  -5   7  157.95    5.06
   1  -5   7  156.89    4.87
   1  -5   8   13.55    1.53
   1  -5   8   12.53    1.58
   1  -5   8   13.63    1.49
  -1   5  -8   12.69    1.51
  -1   5  -8   11.69    1.56
  -1   5  -8   11.39    1.43
   1  -5   8   13.96    1.65
   1  -5   8   13.71    1.48
   1  -5   8   13.80    1.42
   1  -5   8   12.46    1.45
   1  -5   8   12.85    1.51
   1  -5   8   11.89    1.57
   1  -5   8   13.08    1.59
   1  -5   9  425.53   11.12
  -1   5  -9  397.66   10.73
   1  -5   9  382.83   10.26
   1  -5   9  407.38   10.37
   1  -5   9  403.21   11.00
  -1   5  -9  383.46   10.24
   1  -5   9  406.63   10.41
   1  -5   9  414.44   10.89
   1  -5   9  400.60    9.99
   1  -5   9  412.21   10.54
   1  -5   9  405.71   10.90
   1  -5   9  417.92   10.96
   1  -5  10    8.73    1.49
   1  -5  10    8.01    1.71
  -1   5 -10    5.84    1.31
   1  -5  10    4.68    1.27
   1  -5  10    9.12    1.64
   1  -5  10    7.55    1.46
   1  -5  10    6.41    1.43
   1  -5  10    7.51    1.31
   1  -5  10    6.64    1.35
   1  -5  11   49.39    3.20
   1  -5  11   48.00    3.51
   1  -5  11   44.55    3.26
   1  -5  11   49.10    3.45
   1  -5  11   48.58    3.40
   1  -5  11   47.49    2.99
   1  -5  11   44.95    3.41
   1  -5  11   47.90    3.30
   1  -5  12   88.63    4.78
   1  -5  12   80.22    4.26
   1  -5  12   83.96    4.55
   1  -5  12   83.64    4.59
   1  -5  12   82.72    4.30
   1  -5  13   13.34    1.56
   1  -5  13   11.29    1.62
   1  -5  13    9.65    1.63
   1  -5  13   10.26    1.60
   1  -5  13   10.38    1.59
   1  -5  13   12.05    1.62
   1  -5  14   36.26    2.31
  -1   4  11    2.63    0.73
  -1   4  11    2.87    0.67
  -1   4  10  157.47    5.48
  -1   4  10  169.95    5.62
  -1   4  10  149.41    5.14
  -1   4  10  162.68    5.37
   1  -4 -10  147.45    4.69
  -1   4   9    1.02    0.88
   1  -4  -9    0.35    0.68
   1  -4  -9    0.09    0.75
   1  -4  -9    0.79    0.86
   1  -4  -9   -0.10    0.77
  -1   4   9    0.69    0.87
  -1   4   9    0.35    0.94
   1  -4  -8   22.35    2.17
   1  -4  -8   23.98    2.26
  -1   4   8   21.31    2.00
   1  -4  -8   22.24    2.30
  -1   4   8   22.93    2.42
  -1   4   7   19.66    1.98
  -1   4   7   22.09    2.16
   1  -4  -7   24.01    2.29
  -1   4   7   23.27    2.44
  -1   4   7   21.20    1.99
   1  -4  -7   16.61    2.06
   1  -4  -7   18.27    2.13
  -1   4   7   19.70    2.29
  -1   4   7   21.88    2.29
   1  -4  -7   24.28    2.23
   1  -4  -7   18.79    1.87
  -1   4   6  528.95   12.78
   1  -4  -6  507.02   12.94
   1  -4  -6  531.49   13.14
   1  -4  -6  551.49   13.18
  -1   4   6  520.52   12.43
  -1   4   6  538.20   13.44
   1  -4  -6  528.30   12.50
   1  -4  -6  561.51   13.18
   1  -4  -6  534.10   12.47
  -1   4   6  549.97   13.31
  -1   4   6  533.71   12.92
  -1   4   5   10.26    1.44
  -1   4   5   10.79    1.54
   1  -4  -5   11.01    1.30
  -1   4   5   10.30    1.27
   1  -4  -5   10.15    1.18
  -1   4   5   10.37    1.43
   1  -4  -5    9.90    1.38
   1  -4  -5   10.89    1.43
  -1   4   5   10.28    1.35
   1  -4  -4  809.09   16.12
  -1   4   4  719.06   15.36
  -1   4   4  708.03   15.03
  -1   4   4  783.66   15.87
   1  -4  -4  749.75   15.65
   1  -4  -4  770.96   15.50
   1  -4  -4  774.75   15.98
   1  -4  -4  794.79   16.09
  -1   4   4  789.66   15.74
  -1   4   4  784.68   16.39
   1  -4  -3  271.11    6.39
   1  -4  -3  290.29    7.12
  -1   4   3  273.31    6.84
  -1   4   3  271.65    6.89
   1  -4  -3  292.80    6.58
   1  -4  -3  287.96    7.09
   1  -4  -3  279.35    6.58
  -1   4   3  270.05    6.31
  -1   4   3  287.25    6.50
   1  -4  -3  286.65    6.89
  -1   4   3  281.41    6.80
  -1   4   3  264.84    6.44
  -1   4   3  274.00    6.87
  -1   4   3  279.18    6.88
  -1   4   3  269.42    6.69
  -1   4   3  273.72    6.49
  -1   4   2   69.39    2.55
  -1   4   2   69.82    2.72
  -1   4   2   68.13    2.42
  -1   4   2   71.23    2.86
  -1   4   2   65.11    2.11
   1  -4  -2   72.96    2.78
   1  -4  -2   71.40    2.53
  -1   4   2   77.02    2.71
   1  -4  -2   72.25    2.75
  -1   4   2   69.86    2.62
  -1   4   2   68.46    1.97
  -1   4   2   66.83    2.76
  -1   4   2   72.49    2.70
  -1   4   2   69.67    2.45
  -1   4   2   66.85    2.58
  -1   4   2   67.80    2.79
  -1   4   2   67.91    2.56
   1  -4  -2   72.52    2.77
  -1   4   2   71.45    2.81
   1  -4  -2   71.46    2.56
   1  -4  -2   77.59    2.67
   1  -4  -2   73.59    2.75
  -1   4   1  203.80    4.79
  -1   4   1  199.98    4.87
  -1   4   1  186.25    4.95
  -1   4   1  192.40    5.02
  -1   4   1  191.73    4.46
  -1   4   1  191.86    4.87
  -1   4   1  195.14    5.01
   1  -4  -1  201.36    5.04
   1  -4  -1  190.67    4.93
  -1   4   1  193.12    4.99
   1  -4  -1  197.02    4.78
  -1   4   1  197.10    4.88
  -1   4   1  195.46    4.48
   1  -4  -1  193.93    4.85
  -1   4   1  192.43    4.93
  -1   4   1  200.34    4.69
  -1   4   1  179.13    3.66
  -1   4   1  195.54    5.02
  -1   4   1  198.23    5.03
  -1   4   1  186.70    4.92
   1  -4  -1  191.88    4.76
  -1   4   1  192.14    4.92
  -1   4   1  198.10    5.01
   1  -4  -1  198.19    4.85
   1  -4  -1  192.52    4.71
   1  -4  -1  199.85    4.85
   1  -4  -1  188.99    4.78
  -1   4   0  741.63   13.27
   1  -4   0  731.80   13.16
   1  -4   0  723.72   13.19
  -1   4   0  748.18   13.34
  -1   4   0  747.65   13.30
   1  -4   0  717.69   13.19
   1  -4   0  726.91   13.13
  -1   4   0  741.36   13.31
  -1   4   0  753.59   13.27
  -1   4   0  739.46   12.68
   1  -4   0  712.33   13.15
   1  -4   0  728.61   13.00
  -1   4   0  738.82   12.94
  -1   4   0  738.15   13.15
   1  -4   0  733.39   13.19
   1  -4   0  754.64   12.87
   1  -4   0  730.53   12.97
   1  -4   0  743.66   13.23
  -1   4   0  730.29   13.20
  -1   4   0  725.45   13.16
  -1   4   0  728.27   13.22
  -1   4   0  741.72   13.22
  -1   4   0  755.34   13.17
  -1   4   0  733.08   13.36
   1  -4   0  741.85   13.35
   1  -4   0  723.29   13.32
  -1   4   0  751.93   13.35
  -1   4  -1   36.93    1.46
  -1   4  -1   34.68    1.48
   1  -4   1   36.44    1.60
  -1   4  -1   36.27    1.60
   1  -4   1   35.31    1.54
   1  -4   1   34.86    1.58
  -1   4  -1   34.54    1.42
   1  -4   1   35.42    1.34
   1  -4   1   36.00    1.51
   1  -4   1   36.39    1.54
  -1   4  -1   36.01    1.63
   1  -4   1   36.57    1.49
   1  -4   1   36.58    1.61
   1  -4   1   34.85    1.58
  -1   4  -1   34.85    1.62
  -1   4  -1   36.44    1.59
   1  -4   1   35.99    1.08
   1  -4   1   34.51    1.07
   1  -4   1   36.49    1.62
  -1   4  -1   35.16    1.48
   1  -4   1   34.73    1.59
   1  -4   1   34.82    1.18
  -1   4  -1   34.95    1.54
   1  -4   1   33.91    1.59
  -1   4  -1   35.01    1.55
   1  -4   1   34.73    0.84
  -1   4  -1   36.99    1.59
  -1   4  -1   34.36    1.56
  -1   4  -1   36.18    1.57
  -1   4  -2  584.19   10.90
   1  -4   2  576.77   10.42
  -1   4  -2  571.58   10.58
  -1   4  -2  580.78   10.62
   1  -4   2  581.23   10.88
   1  -4   2  573.61   10.62
   1  -4   2  560.14   10.29
   1  -4   2  568.90   10.97
   1  -4   2  552.36    9.91
   1  -4   2  572.63   10.45
   1  -4   2  559.04   10.42
   1  -4   2  565.96   10.53
  -1   4  -2  578.99   10.69
  -1   4  -2  585.73   10.96
   1  -4   2  573.85   10.62
   1  -4   2  557.68    9.84
   1  -4   2  554.79   10.40
   1  -4   2  590.30   10.86
   1  -4   2  589.79   10.90
  -1   4  -2  579.12   11.06
   1  -4   2  520.98   10.05
   1  -4   2  575.55   10.31
   1  -4   2  579.19   10.61
   1  -4   2  572.57   10.76
  -1   4  -2  583.07   10.48
   1  -4   2  572.34   11.00
  -1   4  -2  588.63   10.68
  -1   4  -2  579.49   11.02
   1  -4   2  538.30   10.15
   1  -4   3    5.10    0.62
   1  -4   3    5.20    0.59
  -1   4  -3    5.71    0.64
  -1   4  -3    5.07    0.47
   1  -4   3    5.01    0.54
  -1   4  -3    5.71    0.56
  -1   4  -3    6.74    0.69
  -1   4  -3    4.05    0.38
   1  -4   3    5.41    0.58
  -1   4  -3    6.50    0.66
   1  -4   3    4.76    0.54
   1  -4   3    5.37    0.48
   1  -4   3    4.77    0.70
  -1   4  -3    4.92    0.40
   1  -4   3    4.58    0.57
   1  -4   3    5.35    0.60
  -1   4  -3    6.70    0.52
  -1   4  -3    5.53    0.65
  -1   4  -3    5.45    0.61
   1  -4   3    4.98    0.50
  -1   4  -3    5.11    0.57
   1  -4   3    4.54    0.61
   1  -4   3    5.19    0.64
   1  -4   3    4.07    0.27
   1  -4   3    6.84    0.68
   1  -4   3    5.19    0.57
   1  -4   3    5.59    0.47
  -1   4  -3    5.54    0.67
   1  -4   3    6.13    0.60
   1  -4   3    6.16    0.61
  -1   4  -3    4.22    0.65
  -1   4  -4    4.96    0.59
   1  -4   4    5.50    0.77
   1  -4   4    4.74    0.74
  -1   4  -4    5.36    0.54
  -1   4  -4    4.61    0.51
  -1   4  -4    5.30    0.68
   1  -4   4    8.34    0.82
   1  -4   4    4.80    0.66
  -1   4  -4    4.42    0.58
   1  -4   4    5.65    0.54
  -1   4  -4    5.00    0.62
   1  -4   4    5.03    0.52
   1  -4   4    4.50    0.71
   1  -4   4    6.47    0.86
   1  -4   4    8.09    0.75
  -1   4  -4    4.79    0.72
  -1   4  -4    6.15    0.67
   1  -4   4    6.37    0.84
   1  -4   4    4.56    0.51
  -1   4  -4    4.62    0.50
   1  -4   4    4.67    0.64
   1  -4   4    4.07    0.71
   1  -4   4    6.56    0.74
   1  -4   4    5.78    0.63
   1  -4   4    4.80    0.71
  -1   4  -5 1519.64   27.48
   1  -4   5 1629.18   28.02
   1  -4   5 1670.61   28.87
   1  -4   5 1661.36   28.22
   1  -4   5 1613.62   28.22
   1  -4   5 1697.52   28.54
   1  -4   5 1645.71   28.11
   1  -4   5 1662.42   28.42
   1  -4   5 1689.74   28.70
   1  -4   5 1645.06   28.72
  -1   4  -5 1646.22   28.18
  -1   4  -5 1639.42   27.50
   1  -4   5 1621.32   28.15
   1  -4   5 1685.60   28.69
  -1   4  -5 1543.84   27.60
  -1   4  -5 1562.99   27.55
  -1   4  -5 1496.79   27.32
  -1   4  -5 1660.18   27.66
  -1   4  -5 1516.35   27.00
  -1   4  -5 1638.99   27.76
   1  -4   6  122.35    3.90
   1  -4   6  123.61    3.89
   1  -4   6  118.75    4.16
  -1   4  -6  118.09    3.28
  -1   4  -6  121.83    3.63
   1  -4   6  119.91    3.74
   1  -4   6  119.42    3.86
   1  -4   6  130.35    4.13
   1  -4   6  118.32    4.09
  -1   4  -6  113.03    3.53
   1  -4   6  124.86    4.23
   1  -4   6  115.36    3.87
   1  -4   6  118.54    4.13
  -1   4  -6  122.48    4.17
   1  -4   6  123.88    4.07
   1  -4   7  212.99    6.37
  -1   4  -7  220.92    6.20
   1  -4   7  217.86    6.12
   1  -4   7  223.81    6.56
   1  -4   7  218.56    6.17
   1  -4   7  224.67    6.04
   1  -4   7  229.19    6.37
  -1   4  -7  221.76    6.51
  -1   4  -7  199.77    5.35
   1  -4   7  214.53    6.48
   1  -4   7  215.36    5.88
  -1   4  -7  231.31    6.47
   1  -4   8    7.11    1.20
  -1   4  -8    8.68    1.31
   1  -4   8    9.83    1.33
   1  -4   8    7.43    1.15
   1  -4   8    7.13    1.25
   1  -4   8    7.93    1.21
   1  -4   8    8.79    1.29
   1  -4   8    6.82    1.21
   1  -4   8    7.71    1.27
  -1   4  -8    5.64    1.03
   1  -4   8    8.16    1.16
   1  -4   8    6.01    1.19
   1  -4   8    9.35    1.27
   1  -4   8    6.85    1.09
   1  -4   8    6.70    1.16
  -1   4  -8    8.28    1.22
   1  -4   9    0.10    0.75
   1  -4   9    0.10    0.78
   1  -4   9   -0.12    0.79
   1  -4   9    0.11    0.78
   1  -4   9    0.11    0.76
   1  -4   9    0.41    0.82
   1  -4   9    0.30    0.73
   1  -4   9    0.26    0.67
   1  -4   9   -0.32    0.71
   1  -4   9    0.44    0.66
   1  -4   9    0.57    0.77
  -1   4  -9    0.99    0.87
  -1   4  -9    0.42    0.61
   1  -4  10   19.29    2.23
   1  -4  10   18.04    2.04
   1  -4  10   17.26    2.02
   1  -4  10   18.77    2.09
   1  -4  10   19.23    2.04
   1  -4  10   17.88    2.09
   1  -4  10   17.50    2.12
   1  -4  10   19.95    1.92
  -1   4 -10   15.96    1.99
   1  -4  11  457.24   12.40
   1  -4  11  476.80   12.70
   1  -4  11  459.31   12.66
   1  -4  11  503.32   12.53
   1  -4  11  475.88   12.63
   1  -4  11  498.00   13.12
   1  -4  11  470.10   11.76
   1  -4  11  472.69   12.83
   1  -4  12   16.56    2.09
   1  -4  12   17.50    2.08
   1  -4  12   17.37    2.11
   1  -4  12   19.15    2.15
   1  -4  12   22.42    2.16
   1  -4  12   19.00    2.11
   1  -4  13   12.51    1.51
   1  -4  13   11.44    1.55
   1  -4  13   10.04    1.53
   1  -4  14   20.56    1.69
   1  -3 -11    9.92    1.10
  -1   3  11   11.78    1.43
  -1   3  11   10.10    1.23
  -1   3  11   11.54    1.32
  -1   3  10   77.00    3.92
  -1   3  10   85.53    4.19
  -1   3  10   90.03    4.28
  -1   3  10   80.55    3.96
   1  -3 -10   70.02    3.36
  -1   3   9  120.93    5.41
   1  -3  -9  107.97    4.57
   1  -3  -9  107.95    4.75
   1  -3  -9  104.38    5.02
   1  -3  -9  110.62    4.91
  -1   3   8  617.26   14.72
  -1   3   8  606.74   15.08
  -1   3   8  657.77   15.71
   1  -3  -8  637.87   15.18
  -1   3   8  628.39   14.59
  -1   3   8  670.64   15.85
  -1   3   8  672.47   15.77
   1  -3  -8  617.70   15.25
   1  -3  -8  616.67   15.37
   1  -3  -8  598.84   15.29
  -1   3   8  679.15   15.80
   1  -3  -8  652.65   14.78
  -1   3   7   36.90    2.80
   1  -3  -7   35.85    2.71
  -1   3   7   32.64    2.45
  -1   3   7   31.07    2.43
   1  -3  -7   36.13    2.68
   1  -3  -7   37.56    2.79
   1  -3  -7   33.15    2.56
  -1   3   7   39.07    2.79
  -1   3   7   34.42    2.79
   1  -3  -7   34.78    2.37
  -1   3   7   33.99    2.73
  -1   3   6   82.04    3.77
  -1   3   6   78.83    3.37
   1  -3  -6   83.83    3.85
   1  -3  -6   84.15    3.92
   1  -3  -6   81.55    3.51
  -1   3   6   91.59    4.19
  -1   3   6   85.50    3.89
  -1   3   6   96.14    4.21
  -1   3   6   87.04    4.13
   1  -3  -6   84.00    3.91
  -1   3   6   77.46    3.57
   1  -3  -6   80.26    3.78
  -1   3   5  106.99    4.17
  -1   3   5  105.22    3.51
  -1   3   5  101.82    3.59
   1  -3  -5  110.00    4.12
   1  -3  -5  106.48    4.14
   1  -3  -5  104.30    3.72
   1  -3  -5  110.24    3.68
   1  -3  -5  110.11    4.11
   1  -3  -5  113.57    4.23
  -1   3   5  101.06    3.84
  -1   3   5  111.39    4.12
  -1   3   5  106.21    4.26
  -1   3   5  103.04    3.63
  -1   3   4  315.45    7.45
  -1   3   4  316.62    7.93
   1  -3  -4  338.02    8.08
  -1   3   4  344.09    7.90
  -1   3   4  327.75    7.34
  -1   3   4  331.87    7.33
   1  -3  -4  330.00    7.28
   1  -3  -4  330.43    7.16
   1  -3  -4  338.26    8.09
   1  -3  -4  346.14    8.02
  -1   3   4  324.89    7.27
  -1   3   4  331.23    7.41
  -1   3   4  329.38    7.47
  -1   3   4  344.17    8.30
  -1   3   4  329.05    7.89
  -1   3   3   61.73    2.30
  -1   3   3   59.32    2.11
  -1   3   3   59.61    2.22
  -1   3   3   58.93    2.24
  -1   3   3   60.20    2.40
  -1   3   3   62.08    2.16
   1  -3  -3   62.50    2.49
   1  -3  -3   61.26    2.16
   1  -3  -3   63.66    2.42
  -1   3   3   59.02    2.29
  -1   3   3   63.41    2.56
  -1   3   3   61.02    2.03
  -1   3   3   57.97    1.77
  -1   3   3   61.11    2.07
  -1   3   3   60.17    2.33
   1  -3  -3   62.46    2.52
   1  -3  -3   64.89    2.21
  -1   3   3   57.11    2.04
   1  -3  -3   59.20    2.04
  -1   3   3   59.12    1.79
  -1   3   3   61.51    2.25
   1  -3  -3   64.63    2.54
   1  -3  -3   63.11    2.53
   1  -3  -3   63.12    2.22
   1  -3  -2 2616.36   43.54
   1  -3  -2 2560.77   43.62
  -1   3   2 2573.58   44.01
  -1   3   2 2580.78   43.79
  -1   3   2 2571.59   43.42
  -1   3   2 2563.63   43.84
  -1   3   2 2575.82   44.11
  -1   3   2 2567.68   43.40
  -1   3   2 2607.63   43.61
  -1   3   2 2546.59   44.11
   1  -3  -2 2622.81   43.97
  -1   3   2 2436.63   43.02
  -1   3   2 2353.11   42.98
  -1   3   2 2528.29   43.70
  -1   3   2 2582.72   44.08
  -1   3   2 2542.65   43.63
  -1   3   2 2505.21   43.85
  -1   3   2 2490.58   43.04
  -1   3   2 2484.48   42.73
  -1   3   2 2590.50   43.93
  -1   3   2 2467.53   42.73
  -1   3   2 2567.38   44.07
   1  -3  -2 2555.82   43.93
  -1   3   2 2555.99   43.69
   1  -3  -2 2582.53   43.92
   1  -3  -2 2555.76   43.97
   1  -3  -2 2562.85   44.00
   1  -3  -2 2599.73   43.98
  -1   3   2 2587.34   44.01
   1  -3  -2 2505.30   43.64
  -1   3   1  205.15    4.51
  -1   3   1  196.48    4.58
  -1   3   1  195.74    4.54
  -1   3   1  199.95    4.67
  -1   3   1  203.80    4.73
  -1   3   1  200.48    4.71
  -1   3   1  203.30    4.66
  -1   3   1  200.19    4.63
   1  -3  -1  205.52    4.56
   1  -3  -1  198.27    4.47
  -1   3   1  197.35    4.55
   1  -3  -1  191.38    4.57
  -1   3   1  200.46    4.26
  -1   3   1  197.95    4.60
   1  -3  -1  197.17    4.55
  -1   3   1  204.41    4.71
  -1   3   1  196.20    4.64
  -1   3   1  192.29    3.75
  -1   3   1  190.32    3.70
  -1   3   1  194.38    3.70
  -1   3   1  193.73    3.69
   1  -3  -1  197.47    4.65
  -1   3   1  198.64    4.67
   1  -3  -1  202.46    4.67
   1  -3  -1  196.28    4.65
  -1   3   1  197.23    4.54
  -1   3   1  198.71    4.26
   1  -3  -1  198.26    4.60
   1  -3  -1  204.32    4.58
   1  -3  -1  198.86    4.58
   1  -3  -1  203.28    4.53
  -1   3   1  206.70    4.70
  -1   3   1  205.51    4.69
   1  -3   0   44.97    1.63
   1  -3   0   47.51    1.67
  -1   3   0   43.53    1.67
   1  -3   0   43.12    1.63
   1  -3   0   45.86    1.66
   1  -3   0   44.05    1.64
  -1   3   0   47.46    1.71
  -1   3   0   45.37    1.66
  -1   3   0   44.75    1.63
  -1   3   0   43.37    1.64
   1  -3   0   42.47    1.55
  -1   3   0   45.41    1.55
  -1   3   0   45.04    1.68
   1  -3   0   45.91    1.67
  -1   3   0   45.31    1.64
   1  -3   0   44.36    1.51
   1  -3   0   47.06    1.60
   1  -3   0   43.48    1.68
  -1   3   0   43.66    1.69
  -1   3   0   46.15    1.65
  -1   3   0   43.67    1.64
  -1   3   0   43.14    1.59
  -1   3   0   48.27    1.67
  -1   3   0   44.46    1.62
  -1   3   0   45.86    1.69
   1  -3   1 3344.33   57.33
   1  -3   1 3472.06   57.29
   1  -3   1 3454.57   56.99
   1  -3   1 3426.63   56.97
   1  -3   1 3431.92   57.27
  -1   3  -1 3241.16   56.90
  -1   3  -1 3370.96   57.30
  -1   3  -1 3400.22   57.18
   1  -3   1 3373.72   57.07
   1  -3   1 3345.96   56.28
  -1   3  -1 3421.64   57.14
   1  -3   1 3345.84   57.26
  -1   3  -1 3313.71   57.08
  -1   3  -1 3387.69   57.29
   1  -3   1 3377.50   56.73
  -1   3  -1 3406.33   57.02
   1  -3   1 3390.23   57.35
   1  -3   1 3424.79   57.38
  -1   3  -1 3421.44   57.15
   1  -3   1 3363.52   57.33
   1  -3   1 3427.03   57.37
   1  -3   1 3392.53   57.33
   1  -3   1 3399.02   57.11
  -1   3  -1 3308.69   57.29
   1  -3   1 3380.39   56.90
  -1   3  -2  404.95    7.80
  -1   3  -2  412.68    7.50
  -1   3  -2  407.97    7.65
   1  -3   2  386.18    7.12
   1  -3   2  408.07    7.21
   1  -3   2  421.13    7.50
   1  -3   2  421.32    7.54
  -1   3  -2  417.55    7.82
  -1   3  -2  395.56    7.37
   1  -3   2  416.80    7.77
   1  -3   2  410.29    7.22
   1  -3   2  409.40    7.48
   1  -3   2  412.58    7.92
  -1   3  -2  431.48    7.91
   1  -3   2  412.10    7.47
   1  -3   2  410.29    7.55
  -1   3  -2  411.12    7.24
   1  -3   2  416.03    8.02
   1  -3   2  375.26    7.13
  -1   3  -2  413.56    7.82
   1  -3   2  411.88    7.49
  -1   3  -2  420.83    7.78
   1  -3   2  387.01    7.19
   1  -3   2  406.62    7.41
   1  -3   2  419.23    7.37
   1  -3   2  415.06    7.91
  -1   3  -2  396.59    7.25
  -1   3  -2  424.33    8.02
   1  -3   2  408.30    7.59
   1  -3   2  422.59    7.64
   1  -3   2  413.85    7.78
   1  -3   2  408.22    7.77
   1  -3   2  408.83    7.49
   1  -3   2  409.08    7.54
  -1   3  -2  408.53    7.52
   1  -3   2  390.41    7.16
   1  -3   2  404.10    7.30
   1  -3   3  439.26    8.22
   1  -3   3  438.30    8.55
   1  -3   3  448.69    8.57
   1  -3   3  431.87    8.34
   1  -3   3  418.21    8.59
   1  -3   3  452.43    8.71
   1  -3   3  452.19    8.41
   1  -3   3  429.41    8.35
  -1   3  -3  435.68    8.22
  -1   3  -3  424.43    8.22
  -1   3  -3  445.62    8.10
  -1   3  -3  444.11    8.20
   1  -3   3  457.85    8.55
   1  -3   3  442.03    8.21
   1  -3   3  432.09    8.30
   1  -3   3  422.89    8.32
  -1   3  -3  428.70    7.88
  -1   3  -3  421.90    8.28
  -1   3  -3  443.69    8.62
  -1   3  -3  445.42    8.35
   1  -3   3  437.78    8.19
   1  -3   3  428.67    8.70
  -1   3  -4  953.65   15.95
   1  -3   4  957.87   17.21
   1  -3   4 1005.40   17.27
  -1   3  -4  935.52   15.91
   1  -3   4  884.47   15.95
   1  -3   4  905.39   15.80
  -1   3  -4  938.05   16.42
   1  -3   4  988.07   16.95
   1  -3   4 1002.30   16.78
   1  -3   4  992.95   17.26
   1  -3   4 1015.60   17.14
   1  -3   4 1024.12   16.80
   1  -3   4 1026.37   17.28
   1  -3   4 1009.20   16.98
   1  -3   4  974.72   17.17
  -1   3  -4 1008.65   16.23
  -1   3  -4  956.37   16.04
  -1   3  -4 1000.48   16.78
   1  -3   4 1006.07   16.97
   1  -3   4  983.86   16.68
   1  -3   4 1019.18   16.93
  -1   3  -4  991.47   16.41
  -1   3  -4 1027.33   16.96
   1  -3   4 1006.13   17.25
  -1   3  -4  960.47   16.46
   1  -3   4 1026.70   17.20
   1  -3   4  980.22   16.88
  -1   3  -4  932.31   16.14
  -1   3  -5   12.54    0.74
  -1   3  -5   13.68    0.84
  -1   3  -5   13.93    0.98
   1  -3   5   14.95    1.14
   1  -3   5   13.35    1.13
   1  -3   5   17.33    1.26
   1  -3   5   14.00    1.18
  -1   3  -5   13.31    0.70
  -1   3  -5   13.36    0.78
   1  -3   5   17.26    1.24
   1  -3   5   15.30    1.25
   1  -3   5   14.45    1.10
   1  -3   5   12.31    1.16
  -1   3  -5   14.53    0.96
   1  -3   5   13.57    1.20
   1  -3   5   14.39    1.28
  -1   3  -5   14.19    0.99
  -1   3  -5   11.47    0.64
   1  -3   5   14.11    1.10
   1  -3   5   13.42    1.15
   1  -3   5   14.52    1.10
   1  -3   5   15.03    1.21
  -1   3  -5   12.34    0.76
   1  -3   5   15.15    1.25
   1  -3   5   15.79    1.31
  -1   3  -5   15.65    1.29
   1  -3   5   13.56    1.22
   1  -3   5   13.28    1.13
  -1   3  -5   15.39    1.06
  -1   3  -5   12.14    0.85
   1  -3   6   49.07    2.35
   1  -3   6   52.86    2.50
  -1   3  -6   49.82    2.33
  -1   3  -6   46.02    1.87
   1  -3   6   51.90    2.34
   1  -3   6   50.54    2.27
   1  -3   6   48.85    2.41
   1  -3   6   51.32    2.57
   1  -3   6   50.23    2.47
   1  -3   6   53.76    2.55
  -1   3  -6   51.44    2.53
   1  -3   6   49.34    2.39
  -1   3  -6   50.92    1.93
   1  -3   6   51.63    2.43
  -1   3  -6   47.09    2.03
   1  -3   6   48.58    2.45
   1  -3   6   50.47    2.25
  -1   3  -6   49.63    2.04
  -1   3  -6   49.96    2.28
   1  -3   6   51.84    2.52
   1  -3   6   52.92    2.36
  -1   3  -6   52.09    2.46
   1  -3   7  674.23   13.88
   1  -3   7  667.61   14.56
   1  -3   7  693.58   14.38
  -1   3  -7  659.64   14.35
   1  -3   7  670.51   14.23
   1  -3   7  686.72   14.11
   1  -3   7  652.38   13.88
   1  -3   7  645.63   13.62
  -1   3  -7  654.90   13.37
   1  -3   7  657.68   14.09
   1  -3   7  662.11   14.25
   1  -3   7  652.47   14.28
  -1   3  -7  635.99   13.76
  -1   3  -7  671.48   14.15
   1  -3   7  664.91   13.88
   1  -3   8    1.11    0.87
   1  -3   8    1.13    0.83
   1  -3   8    0.85    0.74
  -1   3  -8    0.18    0.64
  -1   3  -8    0.57    0.70
   1  -3   8    0.50    0.73
   1  -3   8    1.17    0.67
   1  -3   8    0.89    0.80
  -1   3  -8    0.07    0.52
   1  -3   8    0.86    0.76
   1  -3   8    1.69    0.83
   1  -3   8    0.68    0.72
   1  -3   8    1.77    0.88
   1  -3   8    0.95    0.79
   1  -3   8    2.02    0.76
  -1   3  -8    0.83    0.69
   1  -3   9  178.50    6.04
   1  -3   9  195.35    6.51
   1  -3   9  168.01    6.17
   1  -3   9  165.81    6.23
   1  -3   9  177.35    6.30
   1  -3   9  177.29    6.43
   1  -3   9  169.62    5.80
   1  -3   9  176.75    6.15
   1  -3   9  173.84    6.28
   1  -3   9  172.64    5.72
   1  -3   9  194.57    6.69
  -1   3  -9  165.13    6.41
  -1   3  -9  162.01    6.13
   1  -3   9  187.99    6.16
  -1   3 -10  154.19    6.25
   1  -3  10  180.47    6.26
   1  -3  10  178.75    6.80
   1  -3  10  167.43    6.38
   1  -3  10  164.98    6.31
   1  -3  10  159.83    6.41
   1  -3  10  160.92    6.57
   1  -3  10  173.50    5.99
   1  -3  10  169.32    5.84
   1  -3  10  162.61    6.41
   1  -3  10  173.13    6.39
   1  -3  10  176.30    6.44
  -1   3 -10  158.74    6.42
   1  -3  11    1.42    1.08
   1  -3  11    0.25    0.92
   1  -3  11    0.86    0.93
   1  -3  11    2.11    1.07
   1  -3  11    0.90    0.83
   1  -3  11    1.19    0.92
   1  -3  11    2.49    1.12
   1  -3  12    0.26    0.66
   1  -3  12   -0.23    0.94
   1  -3  12   -0.21    0.79
   1  -3  13   46.74    2.90
   1  -3  13   40.66    2.74
   1  -3  14   15.42    1.36
  -1   2  12   69.90    2.94
  -1   2  12   77.29    3.07
  -1   2  12   70.70    2.94
  -1   2  11   82.16    3.89
  -1   2  11   76.59    3.80
  -1   2  11   78.67    3.87
  -1   2  11   87.87    3.97
  -1   2  10  174.13    6.39
  -1   2  10  177.81    6.56
  -1   2  10  178.58    6.59
  -1   2  10  173.17    6.37
   1  -2 -10  149.15    5.78
   1  -2 -10  145.21    6.08
  -1   2   9   46.32    3.23
  -1   2   9   45.37    3.29
   1  -2  -9   43.23    2.92
  -1   2   9   38.69    2.75
  -1   2   9   42.91    3.14
   1  -2  -9   46.08    3.13
   1  -2  -9   36.87    3.00
  -1   2   8  236.84    7.34
  -1   2   8  261.77    7.81
  -1   2   8  238.24    7.85
   1  -2  -8  248.13    7.84
   1  -2  -8  245.18    8.01
  -1   2   8  237.97    7.14
  -1   2   8  266.07    8.31
   1  -2  -8  248.92    7.81
  -1   2   8  271.85    8.36
  -1   2   8  241.78    7.49
   1  -2  -8  256.62    8.19
  -1   2   8  264.80    8.29
   1  -2  -8  223.94    7.74
   1  -2  -7    0.49    0.73
   1  -2  -7    1.13    0.80
  -1   2   7    1.26    0.87
  -1   2   7    1.39    0.90
  -1   2   7    0.65    0.86
   1  -2  -7    1.23    0.78
  -1   2   7    1.60    0.85
  -1   2   7    1.61    0.71
   1  -2  -7    1.24    0.83
  -1   2   7    1.87    0.85
  -1   2   7    1.52    0.94
  -1   2   6  878.27   18.11
   1  -2  -6  923.09   18.59
  -1   2   6  897.50   18.56
  -1   2   6  893.34   18.40
  -1   2   6  854.35   17.46
  -1   2   6  910.74   18.37
   1  -2  -6  902.70   17.82
   1  -2  -6  901.19   18.30
  -1   2   6  912.06   18.81
   1  -2  -6  913.69   18.37
  -1   2   6  917.61   18.79
  -1   2   5    1.24    0.55
  -1   2   5    1.80    0.69
   1  -2  -5    1.02    0.65
  -1   2   5    0.07    0.61
  -1   2   5    1.23    0.50
  -1   2   5    1.00    0.64
  -1   2   5    1.26    0.56
   1  -2  -5    0.11    0.53
   1  -2  -5    2.28    0.73
  -1   2   5    3.04    0.61
  -1   2   5    0.07    0.61
  -1   2   5    2.34    0.75
  -1   2   5    0.62    0.45
   1  -2  -5    1.18    0.53
  -1   2   5    2.07    0.73
   1  -2  -4 1583.88   27.23
   1  -2  -4 1582.11   27.02
   1  -2  -4 1570.54   27.58
  -1   2   4 1471.35   27.38
   1  -2  -4 1600.27   28.09
  -1   2   4 1612.49   27.65
   1  -2  -4 1633.88   28.23
  -1   2   4 1529.38   27.24
   1  -2  -4 1600.58   27.77
  -1   2   4 1457.41   27.21
   1  -2  -4 1524.51   27.30
  -1   2   4 1499.59   27.61
  -1   2   4 1608.78   27.75
   1  -2  -4 1592.22   28.17
   1  -2  -4 1544.52   27.24
  -1   2   4 1536.49   27.37
  -1   2   4 1568.31   28.36
  -1   2   4 1543.81   27.76
  -1   2   4 1511.82   27.31
  -1   2   4 1555.41   28.10
  -1   2   4 1540.83   27.32
   1  -2  -4 1596.29   28.23
  -1   2   4 1539.19   28.03
   1  -2  -3   16.03    0.90
  -1   2   3   18.48    0.92
  -1   2   3   14.74    0.85
  -1   2   3   17.98    1.03
   1  -2  -3   16.75    1.05
  -1   2   3   15.77    0.96
   1  -2  -3   15.35    0.68
  -1   2   3   14.46    0.87
  -1   2   3   15.35    0.96
   1  -2  -3   15.83    1.03
   1  -2  -3   17.05    1.16
   1  -2  -3   17.13    1.10
  -1   2   3   15.98    0.96
   1  -2  -3   16.37    0.98
  -1   2   3   16.23    1.18
  -1   2   3   15.32    0.85
  -1   2   3   15.84    0.97
   1  -2  -3   16.63    1.13
   1  -2  -3   15.13    1.13
  -1   2   3   13.58    1.07
  -1   2   3   16.89    0.93
  -1   2   3   16.18    1.05
  -1   2   3   14.90    0.86
  -1   2   3   15.29    0.87
  -1   2   3   16.52    1.14
  -1   2   2 1019.18   17.63
  -1   2   2 1027.22   18.12
  -1   2   2 1007.45   17.48
  -1   2   2 1051.72   18.10
   1  -2  -2  984.40   17.37
  -1   2   2 1013.29   17.83
   1  -2  -2 1044.08   18.03
   1  -2  -2 1040.03   18.02
  -1   2   2  920.88   17.03
  -1   2   2  979.50   17.29
  -1   2   2 1000.65   17.65
  -1   2   2 1001.69   18.01
  -1   2   2 1000.90   17.37
  -1   2   2  993.57   17.55
   1  -2  -2 1053.48   18.13
  -1   2   2 1057.37   17.86
   1  -2  -2 1011.39   17.93
   1  -2  -2 1026.73   17.97
  -1   2   2 1018.20   17.94
   1  -2  -2 1027.21   17.86
  -1   2   2 1003.93   17.51
   1  -2  -2  981.60   17.25
   1  -2  -2 1039.07   18.05
  -1   2   2 1024.31   17.97
   1  -2  -2 1026.24   18.02
  -1   2   2 1043.70   18.03
  -1   2   2  988.36   17.42
  -1   2   2  984.98   17.18
   1  -2  -2 1042.08   17.73
  -1   2   2 1025.02   17.74
  -1   2   2  899.07   16.95
  -1   2   2 1051.30   18.10
   1  -2  -2 1043.29   18.07
   1  -2  -2 1027.87   17.80
  -1   2   2 1046.67   17.84
  -1   2   2 1035.30   17.50
  -1   2   2 1018.78   17.39
  -1   2   2  996.04   17.39
  -1   2   1  487.70    9.63
  -1   2   1  523.54    9.67
  -1   2   1  518.29    9.69
  -1   2   1  533.47    9.83
   1  -2  -1  521.38    9.48
  -1   2   1  525.30    9.76
   1  -2  -1  542.00    9.84
   1  -2  -1  534.66    9.74
  -1   2   1  538.71    9.66
  -1   2   1  518.10    9.47
   1  -2  -1  541.87    9.71
  -1   2   1  521.69    9.76
  -1   2   1  520.91    9.75
  -1   2   1  524.90    9.84
  -1   2   1  533.03    9.74
   1  -2  -1  522.30    9.77
  -1   2   1  516.33    9.45
  -1   2   1  536.08    9.72
   1  -2  -1  516.90    9.74
   1  -2  -1  520.05    9.81
  -1   2   1  521.28    9.76
  -1   2   1  518.31    9.15
   1  -2  -1  534.32    9.68
  -1   2   1  514.45    9.79
  -1   2   1  520.13    9.22
  -1   2   1  542.13    9.83
  -1   2   1  516.83    9.76
   1  -2  -1  527.88    9.74
   1  -2  -1  533.08    9.76
   1  -2   0  679.55   12.27
  -1   2   0  672.16   12.29
   1  -2   0  701.27   12.31
  -1   2   0  672.81   12.29
  -1   2   0  672.09   12.30
   1  -2   0  687.98   12.15
   1  -2   0  682.95   12.23
  -1   2   0  691.90   12.21
   1  -2   0  693.19   12.31
   1  -2   0  684.68   12.16
  -1   2   0  697.68   12.29
   1  -2   0  704.51   12.17
  -1   2   0  689.01   12.24
   1  -2   0  683.98   12.30
   1  -2   0  688.79   12.31
   1  -2   0  693.43   12.31
  -1   2   0  668.47   12.22
  -1   2   0  677.65   12.27
  -1   2   0  695.83   12.27
  -1   2   0  694.96   12.30
  -1   2   0  681.54   12.28
   1  -2   0  690.80   12.19
   1  -2   0  689.32   12.24
  -1   2  -1    2.33    0.39
   1  -2   1    2.36    0.40
  -1   2  -1    1.99    0.32
   1  -2   1    2.09    0.28
  -1   2  -1    1.60    0.35
   1  -2   1    1.65    0.36
   1  -2   1    1.96    0.37
  -1   2  -1    1.55    0.27
   1  -2   1    2.17    0.37
  -1   2  -1    2.25    0.38
   1  -2   1    2.69    0.42
   1  -2   1    2.12    0.24
  -1   2  -1    1.82    0.36
   1  -2   1    2.11    0.37
  -1   2  -1    2.21    0.37
  -1   2  -1    2.54    0.33
   1  -2   1    1.88    0.32
   1  -2   1    2.32    0.25
  -1   2  -1    2.42    0.41
   1  -2   1    2.48    0.40
   1  -2   1    2.18    0.15
  -1   2  -1    2.62    0.38
  -1   2  -1    2.69    0.41
   1  -2   1    2.03    0.29
   1  -2   1    2.02    0.32
   1  -2   1    2.18    0.25
  -1   2  -1    2.45    0.19
  -1   2  -1    2.82    0.30
  -1   2  -1    2.06    0.39
   1  -2   1    2.73    0.39
  -1   2  -2 1122.34   19.09
  -1   2  -2 1132.11   19.10
   1  -2   2 1113.22   18.94
   1  -2   2 1113.28   19.20
   1  -2   2 1102.80   19.04
   1  -2   2 1142.59   19.25
   1  -2   2 1105.09   19.10
   1  -2   2 1089.66   18.74
   1  -2   2 1130.29   19.20
   1  -2   2 1127.95   19.09
   1  -2   2 1110.16   19.02
  -1   2  -2 1130.43   19.30
   1  -2   2 1104.44   19.45
   1  -2   2 1089.64   18.89
   1  -2   2 1129.45   19.42
   1  -2   2 1110.49   19.18
   1  -2   2 1112.68   18.97
  -1   2  -2 1088.30   18.82
   1  -2   2 1100.24   18.65
  -1   2  -2 1116.57   18.97
  -1   2  -2 1153.92   19.37
  -1   2  -2 1080.82   19.09
  -1   2  -2 1081.49   19.07
   1  -2   2 1071.85   19.12
   1  -2   2 1062.86   18.76
  -1   2  -3 1054.30   18.32
  -1   2  -3 1062.41   18.05
  -1   2  -3  956.31   17.88
   1  -2   3 1044.18   18.55
  -1   2  -3  979.79   18.18
   1  -2   3 1066.98   18.77
   1  -2   3 1043.88   18.50
   1  -2   3 1061.77   18.52
  -1   2  -3 1038.52   18.45
  -1   2  -3 1054.50   18.32
   1  -2   3 1028.38   18.52
   1  -2   3 1080.88   18.73
   1  -2   3 1058.57   18.73
   1  -2   3 1059.57   18.55
  -1   2  -3 1041.92   18.14
  -1   2  -3 1044.62   17.89
  -1   2  -3 1071.22   18.41
   1  -2   3 1067.50   18.53
   1  -2   3 1068.90   18.64
   1  -2   3 1092.35   18.70
   1  -2   3 1070.62   18.44
  -1   2  -3 1084.93   18.52
  -1   2  -3 1064.48   18.11
   1  -2   3 1085.51   18.85
  -1   2  -3 1069.04   18.81
   1  -2   3 1031.65   18.11
  -1   2  -3 1005.62   18.20
   1  -2   3 1079.43   18.88
   1  -2   3 1059.07   18.68
   1  -2   3 1020.54   18.82
   1  -2   3 1046.91   18.55
   1  -2   3 1083.59   18.76
  -1   2  -4  517.65    9.65
  -1   2  -4  563.57    9.88
  -1   2  -4  563.72   10.07
  -1   2  -4  542.89    9.85
  -1   2  -4  602.79   11.18
   1  -2   4  570.36   10.86
  -1   2  -4  591.21   10.48
  -1   2  -4  576.54   10.79
   1  -2   4  604.47   11.11
   1  -2   4  583.51   10.87
  -1   2  -4  565.10   10.31
  -1   2  -4  570.12   10.24
  -1   2  -4  556.32    9.90
   1  -2   4  577.76   11.09
   1  -2   4  564.29   11.00
   1  -2   4  586.44   10.95
  -1   2  -4  583.49   10.67
   1  -2   4  607.78   11.15
  -1   2  -4  561.10   10.18
  -1   2  -4  557.36    9.87
  -1   2  -4  584.25   10.47
   1  -2   4  594.26   11.07
   1  -2   4  621.98   10.99
   1  -2   4  584.31   10.78
  -1   2  -4  597.84   10.61
  -1   2  -4  554.57    9.72
  -1   2  -4  567.40   10.42
  -1   2  -4  515.21    9.98
   1  -2   4  592.95   11.19
  -1   2  -4  577.23   11.14
   1  -2   4  585.48   11.17
  -1   2  -4  567.35   10.01
   1  -2   4  607.88   11.19
   1  -2   4  581.20   10.99
   1  -2   4  589.68   10.87
   1  -2   4  577.71   11.20
   1  -2   4  603.86   10.95
   1  -2   4  579.99   11.21
  -1   2  -5   32.12    1.29
  -1   2  -5   31.15    1.40
  -1   2  -5   35.34    1.68
  -1   2  -5   32.33    1.31
  -1   2  -5   34.31    1.37
   1  -2   5   35.15    1.84
  -1   2  -5   26.88    1.21
   1  -2   5   33.05    1.79
   1  -2   5   32.81    1.71
   1  -2   5   32.58    1.76
   1  -2   5   32.21    1.73
  -1   2  -5   31.41    1.15
  -1   2  -5   32.38    1.28
  -1   2  -5   32.08    1.62
   1  -2   5   34.13    1.67
   1  -2   5   32.18    1.59
   1  -2   5   30.45    1.70
  -1   2  -5   31.94    1.27
   1  -2   5   34.10    1.71
  -1   2  -5   28.19    0.99
   1  -2   5   33.47    1.76
   1  -2   5   32.69    1.78
   1  -2   5   32.73    1.71
   1  -2   5   32.04    1.79
  -1   2  -5   29.42    1.12
   1  -2   5   31.31    1.78
  -1   2  -5   34.28    1.83
   1  -2   5   32.58    1.82
   1  -2   6  801.31   15.96
   1  -2   6  786.52   16.06
  -1   2  -6  810.05   15.65
   1  -2   6  808.91   15.81
  -1   2  -6  829.46   16.04
  -1   2  -6  798.40   15.02
   1  -2   6  784.40   15.57
   1  -2   6  788.45   16.10
   1  -2   6  824.75   16.03
   1  -2   6  852.60   15.85
   1  -2   6  796.07   16.29
  -1   2  -6  760.82   14.80
  -1   2  -6  791.64   15.20
   1  -2   6  798.32   16.06
  -1   2  -6  788.00   15.74
   1  -2   6  807.14   16.14
  -1   2  -6  816.48   16.24
   1  -2   6  837.66   16.22
   1  -2   6  829.02   16.04
   1  -2   6  837.32   16.29
   1  -2   6  790.19   15.99
  -1   2  -6  823.48   15.64
   1  -2   6  822.86   16.25
   1  -2   7   22.15    1.71
  -1   2  -7   20.88    1.78
   1  -2   7   22.14    1.73
   1  -2   7   23.44    1.90
   1  -2   7   17.16    1.68
   1  -2   7   19.83    1.71
  -1   2  -7   22.24    1.62
   1  -2   7   23.20    1.84
   1  -2   7   22.18    1.64
   1  -2   7   20.28    1.78
   1  -2   7   22.98    1.83
   1  -2   7   19.78    1.73
  -1   2  -7   21.76    1.50
   1  -2   8   61.79    3.32
   1  -2   8   56.03    2.91
   1  -2   8   59.16    3.07
  -1   2  -8   61.69    3.29
  -1   2  -8   54.83    3.27
   1  -2   8   56.41    3.25
  -1   2  -8   54.40    2.88
   1  -2   8   53.06    3.06
   1  -2   8   58.44    3.15
   1  -2   8   54.50    3.11
   1  -2   8   54.90    2.81
   1  -2   8   60.71    3.34
   1  -2   8   58.18    3.21
   1  -2   8   60.28    3.30
   1  -2   8   59.45    3.09
   1  -2   8   60.49    3.28
   1  -2   9   88.12    4.32
   1  -2   9   78.06    3.86
  -1   2  -9   75.83    4.22
  -1   2  -9   77.03    4.06
  -1   2  -9   82.13    3.91
   1  -2   9   77.84    4.09
  -1   2  -9   76.99    4.13
   1  -2   9   78.76    4.07
   1  -2   9   82.78    3.70
   1  -2   9   80.12    4.25
   1  -2   9   78.06    4.01
   1  -2   9   81.72    4.06
   1  -2   9   78.28    4.05
   1  -2   9   91.44    4.36
   1  -2   9   81.75    3.87
   1  -2   9   92.55    4.36
  -1   2 -10    6.36    1.29
   1  -2  10    5.32    1.29
   1  -2  10    5.89    1.36
   1  -2  10    3.76    1.18
   1  -2  10    4.01    1.20
   1  -2  10    4.93    1.22
   1  -2  10    4.27    1.33
   1  -2  10    4.82    1.33
   1  -2  10    4.66    1.13
   1  -2  10    5.23    1.31
   1  -2  11  163.44    6.49
   1  -2  11  162.67    5.91
   1  -2  11  171.39    6.15
   1  -2  11  162.88    6.54
   1  -2  11  160.59    6.42
   1  -2  12    1.54    0.85
   1  -2  12    0.11    0.77
   1  -2  12    1.23    0.87
   1  -2  13   10.23    1.36
   1  -2  13    9.27    1.26
  -1   1  13   19.34    1.29
  -1   1  13   23.68    1.47
  -1   1  12    6.79    1.15
  -1   1  12    6.90    1.15
  -1   1  12    7.39    1.16
  -1   1  12    4.99    1.09
  -1   1  11  135.13    5.39
  -1   1  11  133.67    5.48
  -1   1  11  133.48    5.46
  -1   1  11  117.15    4.89
   1  -1 -10   84.71    4.16
  -1   1  10   95.73    4.78
  -1   1  10  100.86    4.89
  -1   1  10   98.83    4.77
  -1   1  10   91.32    4.33
  -1   1  10   93.50    4.47
  -1   1   9  224.52    7.48
   1  -1  -9  205.50    6.89
  -1   1   9  191.36    6.37
  -1   1   9  182.16    6.52
  -1   1   9  204.44    7.18
  -1   1   9  206.71    7.27
   1  -1  -9  186.73    6.75
   1  -1  -9  190.79    7.02
  -1   1   9  198.99    6.77
  -1   1   9  209.98    7.20
  -1   1   8   56.96    3.34
  -1   1   8   56.13    3.13
  -1   1   8   51.89    3.07
  -1   1   8   50.57    2.78
  -1   1   8   55.85    3.33
  -1   1   8   53.23    3.08
   1  -1  -8   49.03    3.16
  -1   1   8   51.43    2.89
  -1   1   8   48.83    2.95
   1  -1  -8   52.44    3.11
   1  -1  -8   50.27    3.07
   1  -1  -8   51.84    3.17
  -1   1   8   54.65    3.32
  -1   1   7   59.81    3.21
  -1   1   7   56.76    3.06
  -1   1   7   54.44    2.91
  -1   1   7   51.97    2.66
  -1   1   7   55.42    2.88
   1  -1  -7   56.05    2.73
  -1   1   7   57.42    3.16
  -1   1   7   54.73    2.77
  -1   1   7   60.84    3.22
   1  -1  -7   54.57    2.93
  -1   1   7   54.04    2.84
   1  -1  -7   59.87    3.17
  -1   1   7   58.48    2.98
   1  -1  -7   58.65    2.99
  -1   1   7   52.69    2.64
  -1   1   6   59.88    2.72
   1  -1  -6   66.16    2.84
  -1   1   6   62.70    2.83
   1  -1  -6   66.96    3.04
  -1   1   6   64.55    2.82
  -1   1   6   60.04    2.63
   1  -1  -6   63.15    2.62
  -1   1   6   62.06    2.96
  -1   1   6   65.03    2.96
  -1   1   6   56.84    2.54
  -1   1   6   60.60    2.65
  -1   1   6   62.47    2.74
  -1   1   6   61.20    3.01
  -1   1   6   61.11    2.60
  -1   1   6   63.55    2.96
   1  -1  -6   60.15    2.51
  -1   1   5  129.36    4.14
  -1   1   5  129.97    3.78
   1  -1  -5  137.73    3.73
   1  -1  -5  135.20    4.04
   1  -1  -5  131.37    3.99
  -1   1   5  131.82    3.90
  -1   1   5  133.23    4.03
  -1   1   5  131.12    4.06
   1  -1  -5  136.19    3.94
  -1   1   5  133.87    4.12
  -1   1   5  133.30    3.96
  -1   1   5  130.53    3.87
  -1   1   5  135.60    4.27
  -1   1   5  131.93    3.84
  -1   1   5  128.68    3.89
   1  -1  -5  138.33    4.20
  -1   1   5  136.00    4.07
   1  -1  -5  132.16    4.02
   1  -1  -5  136.11    3.79
   1  -1  -5  130.17    3.52
  -1   1   5  129.47    3.77
  -1   1   5  129.38    4.21
  -1   1   4 1337.93   23.42
  -1   1   4 1403.28   23.64
  -1   1   4 1417.59   23.94
   1  -1  -4 1354.60   23.06
   1  -1  -4 1388.24   23.31
  -1   1   4 1396.42   23.83
  -1   1   4 1400.85   23.43
  -1   1   4 1383.44   23.58
  -1   1   4 1459.52   23.88
  -1   1   4 1452.08   23.82
   1  -1  -4 1355.65   23.05
   1  -1  -4 1414.72   23.55
  -1   1   4 1375.13   23.57
  -1   1   4 1384.23   23.61
   1  -1  -4 1374.63   23.80
  -1   1   4 1288.11   22.75
   1  -1  -4 1403.17   23.38
  -1   1   4 1395.01   23.45
  -1   1   4 1432.56   24.00
   1  -1  -3    3.52    0.44
  -1   1   3    3.13    0.43
   1  -1  -3    4.44    0.54
  -1   1   3    3.73    0.45
   1  -1  -3    3.59    0.40
   1  -1  -3    3.02    0.22
  -1   1   3    3.81    0.55
   1  -1  -3    4.34    0.53
  -1   1   3    4.17    0.54
   1  -1  -3    3.34    0.44
   1  -1  -3    3.68    0.61
  -1   1   3    3.53    0.61
   1  -1  -3    3.71    0.59
   1  -1  -3    5.45    0.64
  -1   1   3    4.39    0.62
  -1   1   3    4.13    0.59
  -1   1   3    4.79    0.57
  -1   1   3    4.06    0.59
  -1   1   3    3.96    0.62
  -1   1   3    3.76    0.49
   1  -1  -3    3.79    0.49
  -1   1   3    3.77    0.43
   1  -1  -3    3.41    0.46
  -1   1   3    4.31    0.53
  -1   1   3    5.49    0.76
  -1   1   3    3.44    0.54
  -1   1   3    4.11    0.63
   1  -1  -3    3.36    0.55
   1  -1  -3    3.87    0.59
   1  -1  -2 4046.52   66.39
  -1   1   2 4006.86   66.22
  -1   1   2 3937.03   65.74
   1  -1  -2 3754.54   66.01
  -1   1   2 3956.03   65.78
   1  -1  -2 4029.66   66.15
  -1   1   2 3903.66   66.07
  -1   1   2 3825.74   66.13
  -1   1   2 4030.08   66.32
  -1   1   2 4009.94   65.94
  -1   1   2 4003.93   65.82
  -1   1   2 4039.00   66.11
   1  -1  -2 4009.27   66.21
  -1   1   2 4040.47   66.17
   1  -1  -2 4085.99   66.05
   1  -1  -2 4088.64   66.28
  -1   1   2 4123.39   66.22
   1  -1  -2 4104.07   66.18
  -1   1   2 4018.04   66.21
   1  -1  -2 4104.50   66.46
   1  -1  -2 3860.04   65.79
  -1   1   2 3948.10   66.20
  -1   1   2 4040.83   66.14
   1  -1  -2 3972.41   66.30
  -1   1   2 3920.23   65.77
   1  -1  -2 4064.96   66.05
  -1   1   2 3884.05   66.02
  -1   1   2 3915.77   66.12
  -1   1   2 3960.09   66.14
  -1   1   2 4010.17   66.13
  -1   1   2 4082.24   66.13
  -1   1   2 4052.74   66.30
   1  -1  -1   62.87    1.59
   1  -1  -1   66.14    1.62
  -1   1   1   62.54    1.58
  -1   1   1   63.01    1.59
  -1   1   1   63.74    1.59
  -1   1   1   65.24    1.68
   1  -1  -1   62.81    1.42
  -1   1   1   63.16    1.67
  -1   1   1   65.70    1.65
   1  -1  -1   61.53    1.41
  -1   1   1   62.51    1.49
  -1   1   1   66.85    1.53
  -1   1   1   59.71    1.60
   1  -1  -1   62.76    1.52
   1  -1  -1   66.44    1.62
  -1   1   1   64.73    1.44
  -1   1   1   63.76    1.61
  -1   1   1   64.89    1.67
  -1   1   1   65.44    1.55
   1  -1  -1   63.79    1.64
  -1   1   1   64.96    1.25
   1  -1  -1   65.98    1.53
  -1   1   1   63.77    1.55
  -1   1   1   63.93    1.44
  -1   1   1   63.01    1.43
   1  -1  -1   65.56    1.65
  -1   1   1   64.70    1.50
  -1   1   1   68.53    1.67
   1  -1  -1   62.04    1.61
  -1   1   1   62.76    1.52
   1  -1  -1   64.60    1.64
  -1   1   1   64.83    1.61
   1  -1  -1   63.49    1.72
   1  -1  -1   65.77    1.74
   1  -1  -1   63.87    1.61
   1  -1  -1   65.88    1.65
  -1   1   1   65.60    1.65
   1  -1   0  536.27    9.43
  -1   1   0  528.36    9.43
   1  -1   0  540.03    9.41
   1  -1   0  544.02    9.45
  -1   1   0  513.70    9.36
  -1   1   0  534.70    9.43
   1  -1   0  529.42    9.40
   1  -1   0  525.61    9.38
   1  -1   0  538.58    9.43
   1  -1   0  519.82    9.38
   1  -1   0  531.31    9.43
   1  -1   0  530.29    9.45
  -1   1   0  532.28    9.45
  -1   1   0  539.13    9.44
   1  -1   0  527.73    9.42
  -1   1   0  529.73    9.40
  -1   1   0  536.62    9.42
  -1   1   0  523.03    9.39
   1  -1   0  538.60    9.35
   1  -1   0  546.07    9.36
  -1   1   0  546.75    9.48
  -1   1   0  535.14    9.45
   1  -1   0  531.75    9.40
   1  -1   0  534.70    9.45
  -1   1   0  539.15    9.41
  -1   1   0  531.50    9.21
  -1   1   0  553.33    9.36
  -1   1   0  536.77    9.35
   1  -1   0  532.89    9.27
  -1   1   0  542.61    9.45
   1  -1   0  532.89    9.44
   1  -1   0  538.71    9.45
  -1   1   0  537.62    9.43
  -1   1   0  537.43    9.44
  -1   1  -1   19.66    0.72
  -1   1  -1   15.39    0.65
   1  -1   1   15.24    0.62
  -1   1  -1   15.62    0.62
  -1   1  -1   14.97    0.58
   1  -1   1   15.01    0.68
   1  -1   1   14.33    0.58
   1  -1   1   15.19    0.67
  -1   1  -1   14.84    0.48
   1  -1   1   14.34    0.67
   1  -1   1   14.31    0.64
   1  -1   1   14.72    0.56
   1  -1   1   16.40    0.54
   1  -1   1   14.34    0.53
   1  -1   1   15.11    0.54
   1  -1   1   15.11    0.56
   1  -1   1   15.52    0.52
  -1   1  -1   15.28    0.58
   1  -1   1   15.10    0.50
   1  -1   1   15.21    0.63
   1  -1   1   14.05    0.54
   1  -1   1   18.02    0.59
   1  -1   1   15.35    0.56
   1  -1   1   16.25    0.61
  -1   1  -1   15.72    0.65
   1  -1   1   15.41    0.55
   1  -1   1   14.89    0.65
  -1   1  -1   13.86    0.63
  -1   1  -1   14.44    0.68
   1  -1   1   14.65    0.58
   1  -1   1   15.28    0.61
  -1   1  -1   15.38    0.58
  -1   1  -1   15.74    0.59
  -1   1  -1   15.68    0.65
  -1   1  -1   14.78    0.57
  -1   1  -1   15.22    0.61
   1  -1   1   14.05    0.62
  -1   1  -1   14.54    0.64
  -1   1  -1   14.71    0.66
   1  -1   1   14.95    0.70
   1  -1   1   14.49    0.67
   1  -1   1   16.61    0.68
   1  -1   2 8895.27  157.70
  -1   1  -2 9223.50  157.45
  -1   1  -2 9251.05  157.55
  -1   1  -2 9416.22  157.63
   1  -1   2 9782.98  157.97
   1  -1   2 9245.31  157.92
  -1   1  -2 9628.63  158.23
  -1   1  -2 9789.09  157.88
   1  -1   2 9220.81  157.85
   1  -1   2 9519.00  158.01
   1  -1   2 9260.70  158.00
  -1   1  -2 9316.87  157.84
  -1   1  -2 9697.80  157.80
  -1   1  -2 9439.31  157.96
  -1   1  -2 9361.64  157.55
   1  -1   2 9843.13  158.06
  -1   1  -2 9389.74  157.56
  -1   1  -2 9521.79  157.86
  -1   1  -2 9635.27  157.76
  -1   1  -2 9655.65  157.90
  -1   1  -2 9742.82  158.16
   1  -1   2 9279.11  158.00
   1  -1   2 9550.21  158.03
   1  -1   2 9495.55  157.88
   1  -1   2 9784.60  158.08
   1  -1   2 9571.93  157.98
   1  -1   2 9503.22  158.04
  -1   1  -2 9599.35  157.93
   1  -1   2 9613.71  157.86
   1  -1   2 9381.77  158.18
  -1   1  -2 9999.00  158.26
   1  -1   2 9819.95  158.24
  -1   1  -2 9354.67  157.37
   1  -1   2 9391.64  157.87
  -1   1  -2 9729.84  157.95
   1  -1   3   41.13    1.61
   1  -1   3   38.72    1.57
   1  -1   3   40.25    1.48
  -1   1  -3   42.54    1.62
  -1   1  -3   39.99    1.14
  -1   1  -3   38.83    1.22
  -1   1  -3   38.66    1.20
   1  -1   3   38.85    1.53
  -1   1  -3   39.21    1.40
   1  -1   3   41.45    1.50
  -1   1  -3   37.45    1.18
   1  -1   3   36.21    1.02
  -1   1  -3   39.99    1.21
  -1   1  -3   40.72    1.46
   1  -1   3   43.02    1.58
   1  -1   3   39.56    1.49
   1  -1   3   41.52    1.56
  -1   1  -3   40.42    1.51
  -1   1  -3   40.75    1.31
   1  -1   3   40.15    1.45
   1  -1   3   38.41    1.53
   1  -1   3   42.85    1.60
  -1   1  -3   40.03    1.61
   1  -1   3   42.32    1.63
  -1   1  -3   36.92    0.85
  -1   1  -3   38.12    1.09
  -1   1  -3   38.61    1.32
   1  -1   3   38.68    1.10
   1  -1   3   36.94    1.40
  -1   1  -3   37.14    1.33
   1  -1   3   37.23    1.21
   1  -1   4   70.30    2.47
   1  -1   4   65.00    2.42
   1  -1   4   67.89    2.20
   1  -1   4   58.37    1.51
  -1   1  -4   64.46    2.31
  -1   1  -4   63.13    1.82
  -1   1  -4   62.01    1.66
  -1   1  -4   63.00    1.99
   1  -1   4   70.55    2.41
   1  -1   4   63.60    2.24
  -1   1  -4   64.67    1.82
  -1   1  -4   61.93    1.65
  -1   1  -4   65.80    2.21
   1  -1   4   66.40    2.34
   1  -1   4   67.16    2.40
   1  -1   4   66.33    2.29
   1  -1   4   71.47    2.39
   1  -1   4   65.43    2.28
  -1   1  -4   64.31    1.49
  -1   1  -4   65.05    2.20
  -1   1  -4   63.48    1.58
   1  -1   4   69.11    2.45
   1  -1   4   68.18    2.19
   1  -1   4   67.94    2.37
   1  -1   4   68.63    2.24
  -1   1  -4   64.54    1.91
   1  -1   4   67.81    2.41
  -1   1  -4   63.30    2.35
  -1   1  -4   62.58    1.47
  -1   1  -4   64.56    1.99
   1  -1   4   60.03    1.72
  -1   1  -5  924.75   17.35
  -1   1  -5  930.18   17.01
  -1   1  -5  912.16   16.68
   1  -1   5  946.30   17.35
   1  -1   5  909.88   17.36
   1  -1   5  951.87   17.67
  -1   1  -5  917.68   17.27
   1  -1   5  942.62   17.75
   1  -1   5  922.71   17.59
  -1   1  -5  956.13   17.36
   1  -1   5  940.10   17.52
   1  -1   5  926.01   17.45
   1  -1   5  927.01   17.48
   1  -1   5  937.73   17.52
  -1   1  -5  926.11   17.10
   1  -1   5  958.17   17.75
   1  -1   5  951.58   17.16
   1  -1   5  881.26   17.48
   1  -1   5  938.97   17.24
  -1   1  -5  854.38   16.67
  -1   1  -5  933.08   17.66
  -1   1  -5  832.81   16.31
  -1   1  -6   59.95    2.40
   1  -1   6   67.83    3.00
  -1   1  -6   59.15    2.67
   1  -1   6   64.06    2.81
   1  -1   6   65.22    2.76
   1  -1   6   65.26    2.98
   1  -1   6   62.21    2.55
  -1   1  -6   66.42    2.76
   1  -1   6   61.52    2.84
   1  -1   6   67.82    2.99
   1  -1   6   65.33    2.95
   1  -1   6   66.20    2.91
  -1   1  -6   64.13    2.73
   1  -1   6   61.70    2.85
  -1   1  -6   61.34    2.82
   1  -1   6   67.91    3.01
  -1   1  -7  360.24    8.53
  -1   1  -7  369.81    9.03
   1  -1   7  366.54    9.32
   1  -1   7  363.19    9.00
  -1   1  -7  369.01    9.33
  -1   1  -7  372.39    9.57
   1  -1   7  359.08    9.19
   1  -1   7  361.60    9.12
   1  -1   7  373.54    9.24
   1  -1   7  377.31    9.52
   1  -1   7  370.09    8.81
   1  -1   7  361.30    9.30
   1  -1   7  377.85    9.54
   1  -1   7  364.01    9.03
   1  -1   7  380.05    9.47
   1  -1   7  383.84    9.50
   1  -1   7  365.06    9.00
   1  -1   7  380.29    9.40
   1  -1   8  532.39   12.89
   1  -1   8  504.97   11.68
   1  -1   8  538.22   12.80
   1  -1   8  536.51   12.72
   1  -1   8  534.63   11.98
  -1   1  -8  508.13   12.41
   1  -1   8  520.72   12.27
  -1   1  -8  519.03   12.95
  -1   1  -8  509.36   12.60
   1  -1   8  508.57   12.42
   1  -1   8  493.87   12.26
  -1   1  -8  532.08   12.85
   1  -1   8  543.01   12.82
   1  -1   8  522.30   12.19
   1  -1   8  550.46   12.80
   1  -1   8  545.78   12.89
  -1   1  -8  515.07   12.29
   1  -1   8  519.29   12.62
   1  -1   9   -0.35    0.80
  -1   1  -9    0.32    0.61
   1  -1   9    0.84    0.82
  -1   1  -9    0.72    0.95
  -1   1  -9    0.86    0.75
   1  -1   9    0.96    0.95
   1  -1   9    1.50    0.95
   1  -1   9    0.33    0.70
   1  -1   9    1.15    0.80
   1  -1   9    0.74    0.92
   1  -1   9    0.48    0.84
   1  -1  10  124.67    5.51
   1  -1  10  121.51    5.50
   1  -1  10  134.13    5.70
   1  -1  10  124.40    5.40
  -1   1 -10  109.29    5.29
   1  -1  10  110.74    5.20
   1  -1  11   48.76    3.08
   1  -1  11   48.02    3.35
   1  -1  11   47.78    3.31
   1  -1  11   54.45    3.48
   1  -1  12   23.65    2.14
   1  -1  12   25.86    2.17
   1  -1  13   81.10    3.30
   1  -1  13   96.63    3.48
  -1   0  13   11.20    1.25
  -1   0  13    9.30    1.12
  -1   0  12    0.43    0.73
  -1   0  12    1.33    0.82
  -1   0  12    1.73    0.86
  -1   0  12    1.60    0.92
  -1   0  12    2.17    0.88
  -1   0  11  190.98    6.62
  -1   0  11  215.03    7.38
  -1   0  11  199.90    6.99
  -1   0  11  226.62    7.44
  -1   0  11  207.30    7.24
  -1   0  10    0.11    0.70
  -1   0  10   -0.24    0.90
  -1   0  10   -0.75    0.95
  -1   0  10    0.37    0.88
  -1   0  10   -0.87    1.00
  -1   0  10    1.01    0.75
  -1   0  10    0.92    0.82
  -1   0  10    0.11    0.73
   1   0 -10    0.95    0.82
  -1   0   9   34.74    2.46
  -1   0   9   41.81    2.83
  -1   0   9   35.76    2.74
  -1   0   9   35.82    2.54
  -1   0   9   39.23    2.68
   1   0  -9   32.21    2.60
   1   0  -9   37.18    2.65
  -1   0   9   36.17    2.72
   1   0  -9   38.50    2.86
   1   0  -9   34.86    2.55
   1   0  -9   39.23    2.79
  -1   0   9   32.85    2.59
  -1   0   9   36.33    2.75
  -1   0   9   40.02    2.87
  -1   0   8  486.86   11.76
  -1   0   8  484.30   11.44
  -1   0   8  460.23   11.40
   1   0  -8  456.15   11.04
  -1   0   8  469.61   11.36
  -1   0   8  466.49   11.35
  -1   0   8  461.38   11.52
  -1   0   8  449.36   10.90
   1   0  -8  474.69   11.27
  -1   0   8  451.09   11.00
  -1   0   8  492.20   11.79
  -1   0   8  485.53   11.46
   1   0  -8  460.72   11.51
  -1   0   8  477.79   11.18
  -1   0   8  480.43   11.33
   1   0  -7   22.75    1.65
   1   0  -7   20.08    1.62
  -1   0   7   23.19    1.80
   1   0  -7   22.33    1.79
   1   0  -7   22.55    1.83
  -1   0   7   23.73    1.86
  -1   0   7   23.85    1.89
  -1   0   7   25.10    1.90
  -1   0   7   23.60    1.88
  -1   0   7   25.18    1.88
   1   0  -7   20.96    1.53
  -1   0   7   22.30    1.63
  -1   0   7   19.97    1.79
  -1   0   7   24.17    1.93
  -1   0   7   23.33    1.91
   1   0  -7   20.73    1.49
  -1   0   7   26.28    1.86
   1   0  -6  702.82   13.79
  -1   0   6  692.29   13.99
   1   0  -6  679.16   13.71
  -1   0   6  681.99   14.01
   1   0  -6  687.44   13.93
   1   0  -6  667.22   13.41
  -1   0   6  684.07   14.25
  -1   0   6  680.54   14.10
  -1   0   6  707.07   14.13
  -1   0   6  680.95   13.81
  -1   0   6  683.94   14.00
  -1   0   6  719.80   14.20
  -1   0   6  665.08   13.53
  -1   0   6  683.39   13.93
  -1   0   6  711.52   14.32
  -1   0   6  697.32   14.26
  -1   0   6  703.92   13.92
  -1   0   6  697.40   14.16
   1   0  -6  677.86   13.35
  -1   0   5    7.35    0.93
  -1   0   5    6.70    1.01
  -1   0   5    7.82    0.87
   1   0  -5    7.72    0.56
  -1   0   5    7.36    0.91
  -1   0   5    6.98    0.87
   1   0  -5    6.83    0.82
   1   0  -5    6.95    0.72
  -1   0   5    6.92    1.00
  -1   0   5    8.62    1.04
  -1   0   5    7.28    0.92
  -1   0   5    7.24    0.92
  -1   0   5    7.37    0.95
  -1   0   5    7.42    0.87
  -1   0   5    7.38    0.87
  -1   0   5    6.91    0.94
  -1   0   5    6.84    0.92
  -1   0   5    6.89    0.84
   1   0  -5    7.07    0.47
   1   0  -5    8.13    0.57
  -1   0   5    6.77    0.88
  -1   0   5    6.53    0.76
   1   0  -5    7.22    0.76
  -1   0   5    8.30    0.99
  -1   0   5    7.62    0.90
  -1   0   5    7.86    0.90
   1   0  -4  652.83   11.04
   1   0  -4  617.80   11.14
   1   0  -4  645.87   11.13
   1   0  -4  655.05   11.46
  -1   0   4  643.92   11.92
   1   0  -4  668.01   11.79
  -1   0   4  654.54   11.86
  -1   0   4  666.67   12.10
   1   0  -4  663.12   11.84
  -1   0   4  672.90   11.95
  -1   0   4  668.74   11.92
   1   0  -4  641.69   11.18
   1   0  -4  633.77   10.83
  -1   0   4  682.99   12.17
  -1   0   4  672.05   12.09
  -1   0   4  680.91   12.02
  -1   0   4  676.71   12.06
   1   0  -4  640.71   11.05
  -1   0   4  653.99   11.90
  -1   0   4  646.37   11.86
  -1   0   4  658.01   12.03
   1   0  -4  667.49   11.64
  -1   0   4  643.65   11.99
  -1   0   4  640.67   11.93
  -1   0   4  667.18   12.01
  -1   0   4  650.36   11.84
  -1   0   4  663.62   12.08
  -1   0   4  648.36   11.88
  -1   0   4  662.43   11.97
  -1   0   4  665.85   11.88
  -1   0   4  661.35   11.97
   1   0  -3   60.28    1.45
   1   0  -3   62.09    1.60
   1   0  -3   67.21    1.89
  -1   0   3   69.97    2.06
   1   0  -3   64.94    1.57
   1   0  -3   68.18    1.73
  -1   0   3   66.47    2.00
  -1   0   3   68.72    2.00
  -1   0   3   67.22    2.07
  -1   0   3   58.43    1.46
   1   0  -3   64.89    1.50
  -1   0   3   70.15    2.02
  -1   0   3   64.73    1.95
  -1   0   3   68.90    2.08
  -1   0   3   66.54    1.99
  -1   0   3   66.86    1.98
  -1   0   3   71.72    2.13
  -1   0   3   66.53    2.03
  -1   0   3   68.39    2.08
  -1   0   3   68.01    2.07
  -1   0   3   68.42    2.09
  -1   0   3   69.51    2.00
  -1   0   3   70.95    2.07
  -1   0   3   65.54    1.97
  -1   0   3   68.50    1.97
  -1   0   3   69.32    2.03
  -1   0   3   67.32    1.98
   1   0  -3   67.09    1.49
   1   0  -3   63.43    1.71
   1   0  -3   62.40    1.59
   1   0  -3   68.38    1.82
   1   0  -2  538.07    9.35
   1   0  -2  540.02    9.46
  -1   0   2  548.57    9.61
   1   0  -2  529.64    9.16
  -1   0   2  530.74    9.51
  -1   0   2  548.97    9.58
   1   0  -2  552.61    9.68
  -1   0   2  549.79    9.62
  -1   0   2  547.20    9.53
  -1   0   2  550.02    9.54
  -1   0   2  558.82    9.61
  -1   0   2  546.10    9.61
  -1   0   2  553.25    9.65
  -1   0   2  561.87    9.66
  -1   0   2  558.18    9.60
  -1   0   2  548.58    9.53
  -1   0   2  543.65    9.57
  -1   0   2  546.56    9.56
  -1   0   2  560.38    9.53
  -1   0   2  542.40    9.57
  -1   0   2  542.88    9.52
   1   0  -2  501.31    9.04
   1   0  -2  509.88    9.25
   1   0  -2  501.99    9.21
  -1   0   2  521.22    9.03
   1   0  -2  530.39    9.62
  -1   0   2  521.63    9.20
  -1   0   2  524.60    9.62
  -1   0   2  553.12    9.61
   1   0  -2  544.71    9.27
  -1   0   2  499.58    9.13
  -1   0   1  239.43    4.46
  -1   0   1  247.30    4.45
  -1   0   1  241.85    4.31
  -1   0   1  233.24    4.23
   1   0  -1  243.96    4.33
   1   0  -1  250.51    4.41
  -1   0   1  242.00    4.29
  -1   0   1  244.39    4.42
  -1   0   1  246.26    4.45
   1   0  -1  242.65    4.36
  -1   0   1  246.35    4.37
   1   0  -1  241.71    4.48
  -1   0   1  247.01    4.49
  -1   0   1  249.85    4.41
  -1   0   1  256.52    4.44
  -1   0   1  253.26    4.50
   1   0  -1  251.36    4.47
   1   0  -1  251.43    4.43
  -1   0   1  241.37    4.33
  -1   0   1  238.96    4.39
  -1   0   1  244.34    4.37
   1   0  -1  242.94    4.46
  -1   0   1  240.29    4.26
  -1   0   1  241.50    4.46
  -1   0   1  242.54    4.40
  -1   0   1  248.68    4.42
   1   0  -1  240.96    4.44
  -1   0   1  247.45    4.60
  -1   0   1  248.36    4.43
   1   0   0  156.93    3.02
   1   0   0  153.29    3.03
   1   0   0  154.44    3.05
  -1   0   0  155.72    3.01
   1   0   0  152.57    2.99
  -1   0   0  154.04    3.03
  -1   0   0  157.59    3.05
  -1   0   0  158.83    3.06
   1   0   0  159.41    3.06
   1   0   0  157.52    3.06
   1   0   0  162.51    3.06
   1   0   0  162.73    3.08
  -1   0   0  162.09    3.09
   1   0   0  159.53    3.08
  -1   0   0  163.54    3.08
   1   0   0  158.20    3.06
   1   0   0  159.55    3.03
   1   0   0  152.12    3.05
  -1   0   0  156.91    3.06
  -1   0   0  158.30    3.02
  -1   0   0  154.22    3.06
  -1   0   0  157.27    3.02
  -1   0   0  156.73    3.05
  -1   0   0  155.17    3.04
   1   0   0  152.33    2.86
  -1   0  -1  830.58   14.53
  -1   0  -1  844.96   14.59
  -1   0  -1  833.75   14.53
  -1   0  -1  830.45   14.41
   1   0   1  846.05   14.82
   1   0   1  857.58   14.86
   1   0   1  862.27   14.69
   1   0   1  877.60   14.80
  -1   0  -1  855.23   14.84
  -1   0  -1  824.51   14.39
  -1   0  -1  833.54   14.77
   1   0   1  852.26   14.62
   1   0   1  832.47   14.65
  -1   0  -1  878.53   14.74
  -1   0  -1  853.39   14.65
   1   0   1  833.70   14.56
   1   0   1  818.07   14.55
   1   0   1  849.73   14.44
  -1   0  -1  833.24   14.69
  -1   0  -1  852.71   14.70
   1   0   1  885.94   14.60
  -1   0  -1  855.85   14.75
   1   0   1  854.19   14.79
  -1   0  -1  857.55   14.70
   1   0   1  853.36   14.80
   1   0   1  849.10   14.50
  -1   0  -1  861.82   14.61
   1   0   1  830.47   14.60
   1   0   1  867.88   14.76
   1   0   1  871.93   14.88
   1   0   1  857.78   14.54
   1   0   1  847.14   14.56
  -1   0  -1  876.39   14.78
  -1   0  -1  856.76   14.66
   1   0   1  881.20   14.89
   1   0   1  823.96   14.36
  -1   0  -1  854.66   14.35
  -1   0  -2   21.86    0.93
  -1   0  -2   21.03    0.72
  -1   0  -2   19.53    0.82
   1   0   2   21.38    0.95
   1   0   2   21.13    0.84
   1   0   2   18.83    0.73
   1   0   2   22.34    0.88
  -1   0  -2   22.24    0.93
   1   0   2   23.67    0.90
   1   0   2   20.31    0.69
  -1   0  -2   22.30    0.99
   1   0   2   20.73    0.85
  -1   0  -2   21.21    0.98
  -1   0  -2   21.56    0.73
   1   0   2   22.62    0.73
  -1   0  -2   22.73    0.78
   1   0   2   21.33    0.92
   1   0   2   21.16    0.99
   1   0   2   22.15    0.92
   1   0   2   22.02    0.82
   1   0   2   20.62    0.83
   1   0   2   23.03    1.08
   1   0   2   22.97    1.04
  -1   0  -2   21.13    1.03
   1   0   2   21.46    0.96
   1   0   2   23.27    1.06
   1   0   2   22.46    0.90
  -1   0  -2   22.78    1.07
   1   0   2   22.38    0.87
  -1   0  -2   20.51    0.84
  -1   0  -2   19.68    0.88
  -1   0  -3   72.71    2.30
  -1   0  -3   69.99    1.46
  -1   0  -3   71.83    2.12
  -1   0  -3   70.39    2.04
   1   0   3   74.24    2.15
   1   0   3   73.80    2.40
   1   0   3   74.75    2.39
  -1   0  -3   71.71    2.07
   1   0   3   72.07    2.30
  -1   0  -3   73.13    2.26
  -1   0  -3   72.79    1.82
  -1   0  -3   72.17    1.88
   1   0   3   72.75    2.17
   1   0   3   72.59    2.21
   1   0   3   71.24    2.29
   1   0   3   73.85    2.18
   1   0   3   79.14    2.09
   1   0   3   75.93    2.07
  -1   0  -3   72.08    1.68
   1   0   3   72.86    1.99
   1   0   3   64.92    1.92
   1   0   3   74.97    2.13
   1   0   3   79.29    2.31
   1   0   3   73.80    2.30
   1   0   3   71.10    2.26
   1   0   3   71.90    2.08
  -1   0  -3   76.09    2.42
   1   0   4 1409.60   22.69
   1   0   4 1541.08   23.74
  -1   0  -4 1545.63   23.75
   1   0   4 1518.20   23.38
  -1   0  -4 1535.45   24.02
  -1   0  -4 1526.47   23.28
   1   0   4 1533.81   24.09
  -1   0  -4 1488.51   23.14
   1   0   4 1538.42   23.80
   1   0   4 1506.27   23.64
   1   0   4 1571.52   23.67
   1   0   4 1543.10   23.63
  -1   0  -4 1488.92   22.87
  -1   0  -4 1487.97   22.71
   1   0   4 1573.91   23.35
   1   0   4 1542.68   23.26
   1   0   4 1550.04   24.07
   1   0   4 1527.99   23.96
   1   0   4 1353.45   22.72
   1   0   4 1529.02   23.75
   1   0   4 1549.91   23.91
   1   0   4 1537.53   23.37
   1   0   4 1524.92   23.87
  -1   0  -4 1463.72   22.39
   1   0   5   59.57    2.51
  -1   0  -5   57.03    2.46
  -1   0  -5   55.89    2.06
  -1   0  -5   56.50    2.61
   1   0   5   55.14    2.40
   1   0   5   53.32    2.35
   1   0   5   56.99    2.19
   1   0   5   55.20    2.21
   1   0   5   58.09    2.61
   1   0   5   59.83    2.50
   1   0   5   57.70    2.46
   1   0   5   56.29    2.22
  -1   0  -5   54.68    2.09
  -1   0  -5   54.17    2.04
  -1   0  -5   55.30    2.35
   1   0   6  507.29   11.52
  -1   0  -6  516.91   11.19
  -1   0  -6  499.14   10.24
   1   0   6  488.17   11.00
   1   0   6  472.46   10.82
   1   0   6  491.74   10.41
  -1   0  -6  515.02   11.47
  -1   0  -6  505.78   11.50
  -1   0  -6  491.75   11.21
   1   0   6  503.30   11.41
   1   0   6  512.56   11.39
  -1   0  -6  491.85   10.83
  -1   0  -7  199.99    6.35
   1   0   7  215.88    6.79
  -1   0  -7  203.32    5.68
  -1   0  -7  200.14    5.96
   1   0   7  201.59    6.32
  -1   0  -7  206.57    6.30
   1   0   7  197.99    6.16
   1   0   7  203.28    6.15
  -1   0  -7  207.15    6.60
   1   0   7  209.49    6.60
   1   0   7  205.26    6.33
   1   0   7  211.98    5.90
   1   0   7  210.39    6.36
   1   0   7  214.45    6.61
   1   0   7  209.95    6.59
  -1   0  -7  195.08    6.58
   1   0   7  197.26    6.50
  -1   0  -8   35.41    2.41
  -1   0  -8   39.73    2.75
   1   0   8   40.27    2.71
  -1   0  -8   35.19    2.73
   1   0   8   39.22    2.63
   1   0   8   38.76    2.59
   1   0   8   37.30    2.78
   1   0   8   39.77    2.89
   1   0   8   42.48    2.77
   1   0   8   36.92    2.88
  -1   0  -8   37.95    2.72
   1   0   8   38.68    2.39
   1   0   8   38.48    2.65
   1   0   8   44.37    3.00
   1   0   8   44.63    2.93
   1   0   8   38.73    2.84
   1   0   8   40.54    2.68
  -1   0  -8   37.24    2.84
  -1   0  -8   38.68    2.70
   1   0   9    9.33    1.59
   1   0   9   11.23    1.73
   1   0   9   12.72    1.70
   1   0   9   10.04    1.69
  -1   0  -9    7.75    1.42
   1   0   9   12.02    1.68
   1   0   9   13.15    1.67
   1   0   9    8.92    1.65
  -1   0  -9    7.09    1.48
  -1   0  -9    8.52    1.52
   1   0  10   46.06    3.22
   1   0  10   57.29    3.61
   1   0  10   52.12    3.27
  -1   0 -10   50.23    3.47
   1   0  11   36.26    2.79
   1   0  11   30.40    2.61
   1   0  11   38.76    2.86
   1   0  11   35.65    2.47
   1   0  11   33.34    2.43
   1   0  12  103.88    4.12
   1   0  12  120.59    4.46
   1   0  13   66.35    2.49
  -1  -1  14    2.11    0.59
  -1  -1  13   62.87    3.06
  -1  -1  13   56.02    2.99
  -1  -1  12   24.74    2.23
  -1  -1  12   22.90    2.23
  -1  -1  12   20.47    1.89
  -1  -1  11   60.65    3.79
  -1  -1  11   74.62    4.08
  -1  -1  11   61.22    3.51
  -1  -1  11   69.70    3.74
  -1  -1  11   69.75    3.93
  -1  -1  11   77.47    4.16
   1   1 -10    0.78    0.77
  -1  -1  10    0.24    0.85
  -1  -1  10    0.24    0.87
  -1  -1  10    0.52    0.80
  -1  -1  10   -0.11    0.72
  -1  -1  10    0.54    0.82
  -1  -1  10    1.29    0.87
  -1  -1  10    0.39    0.73
  -1  -1  10    0.97    0.97
  -1  -1  10    0.59    0.88
  -1  -1  10    0.24    0.88
   1   1  -9  414.90   10.77
  -1  -1   9  454.04   11.43
   1   1  -9  418.57   11.08
   1   1  -9  420.70   11.21
  -1  -1   9  443.92   11.30
   1   1  -9  425.06   11.00
  -1  -1   9  466.51   11.13
  -1  -1   9  466.24   11.44
  -1  -1   9  456.00   11.54
  -1  -1   9  458.51   11.48
  -1  -1   9  420.98   10.79
  -1  -1   9  450.48   11.44
  -1  -1   9  451.49   11.38
  -1  -1   9  441.69   11.05
  -1  -1   9  465.30   11.47
  -1  -1   9  450.41   11.38
   1   1  -8    0.60    0.59
  -1  -1   8    0.54    0.67
   1   1  -8    0.42    0.63
   1   1  -8    0.87    0.68
  -1  -1   8    1.41    0.84
  -1  -1   8    1.41    0.75
  -1  -1   8    1.51    0.66
  -1  -1   8    1.85    0.74
  -1  -1   8    1.51    0.75
  -1  -1   8    2.07    0.83
  -1  -1   8    0.58    0.56
  -1  -1   8    0.99    0.69
  -1  -1   8    0.97    0.72
  -1  -1   8    1.27    0.80
  -1  -1   8    1.02    0.75
  -1  -1   8    2.09    0.89
  -1  -1   7  231.35    6.41
  -1  -1   7  222.78    6.21
   1   1  -7  228.72    5.87
  -1  -1   7  219.13    6.22
   1   1  -7  224.00    6.18
  -1  -1   7  235.49    6.44
  -1  -1   7  229.29    5.96
  -1  -1   7  223.18    6.25
  -1  -1   7  231.89    6.47
  -1  -1   6  357.19    8.41
  -1  -1   6  390.95    8.63
   1   1  -6  356.47    7.36
  -1  -1   6  389.99    8.61
  -1  -1   6  384.40    8.69
  -1  -1   6  381.94    8.67
  -1  -1   6  376.66    8.57
  -1  -1   6  376.86    8.50
  -1  -1   6  387.86    8.45
  -1  -1   6  386.47    8.55
  -1  -1   6  374.49    8.56
  -1  -1   6  382.28    8.14
  -1  -1   6  366.69    7.69
  -1  -1   6  368.16    8.48
  -1  -1   6  370.27    8.43
   1   1  -6  377.67    8.05
   1   1  -6  360.59    7.73
   1   1  -6  374.10    8.28
   1   1  -6  362.39    7.45
  -1  -1   6  385.12    8.48
  -1  -1   5 1990.59   34.57
  -1  -1   5 1939.78   34.56
  -1  -1   5 1949.68   34.61
  -1  -1   5 2025.27   34.54
  -1  -1   5 1979.41   34.50
  -1  -1   5 1942.45   34.47
  -1  -1   5 1818.71   34.35
  -1  -1   5 1976.20   34.46
  -1  -1   5 2006.64   34.49
  -1  -1   5 1958.59   34.42
  -1  -1   5 1985.46   34.51
  -1  -1   5 1993.34   34.46
  -1  -1   5 1986.14   34.53
  -1  -1   5 1926.23   33.69
  -1  -1   5 1913.40   34.00
  -1  -1   5 1942.51   34.34
   1   1  -5 1963.62   34.07
  -1  -1   5 1940.53   34.45
  -1  -1   5 1976.03   34.37
   1   1  -5 1924.21   33.76
   1   1  -5 1911.72   33.51
  -1  -1   5 1966.92   34.52
  -1  -1   5 1987.08   34.44
  -1  -1   4 1619.70   28.39
  -1  -1   4 1608.72   28.44
  -1  -1   4 1629.15   28.46
  -1  -1   4 1599.31   28.40
  -1  -1   4 1669.06   28.41
  -1  -1   4 1588.18   28.44
  -1  -1   4 1650.05   28.48
  -1  -1   4 1624.22   28.45
  -1  -1   4 1649.12   28.48
  -1  -1   4 1655.30   28.46
  -1  -1   4 1606.24   28.46
  -1  -1   4 1659.15   28.64
  -1  -1   4 1573.10   28.38
  -1  -1   4 1690.46   28.57
  -1  -1   4 1628.88   28.52
  -1  -1   4 1612.06   28.47
  -1  -1   4 1673.53   28.45
  -1  -1   4 1625.67   27.86
  -1  -1   4 1613.39   28.06
  -1  -1   4 1478.18   28.19
  -1  -1   3 2778.71   44.83
  -1  -1   3 2745.71   44.84
  -1  -1   3 2759.71   44.82
  -1  -1   3 2808.61   44.91
  -1  -1   3 2865.86   44.89
  -1  -1   3 2769.07   44.90
  -1  -1   3 2715.18   44.90
  -1  -1   3 2743.72   44.86
  -1  -1   3 2823.33   44.91
  -1  -1   3 2697.85   44.87
  -1  -1   3 2789.68   44.87
  -1  -1   3 2765.29   44.89
  -1  -1   3 2828.05   45.02
  -1  -1   3 2804.96   44.99
  -1  -1   3 2716.05   44.83
  -1  -1   3 2804.89   44.55
  -1  -1   3 2785.10   44.41
  -1  -1   3 2704.57   44.65
  -1  -1   3 2688.83   44.66
  -1  -1   3 2789.60   44.88
  -1  -1   3 2825.44   44.91
  -1  -1   3 2770.29   44.83
  -1  -1   3 2819.54   44.79
  -1  -1   3 2794.77   44.95
  -1  -1   2  334.93    6.17
  -1  -1   2  331.23    6.20
   1   1  -2  335.90    6.23
  -1  -1   2  327.10    6.12
  -1  -1   2  336.04    6.22
  -1  -1   2  344.47    6.16
  -1  -1   2  335.73    6.16
  -1  -1   2  345.45    6.17
  -1  -1   2  345.26    6.19
  -1  -1   2  340.79    6.17
  -1  -1   2  329.76    6.17
  -1  -1   2  329.19    6.20
  -1  -1   2  335.03    6.22
  -1  -1   2  322.28    6.09
   1   1  -2  294.13    5.68
  -1  -1   2  343.01    6.11
  -1  -1   2  338.91    6.18
  -1  -1   2  332.96    6.17
  -1  -1   2  326.28    6.10
  -1  -1   2  342.34    6.22
  -1  -1   2  314.52    6.13
  -1  -1   2  331.50    6.20
  -1  -1   2  327.84    6.18
   1   1  -2  320.05    5.94
  -1  -1   2  322.38    5.90
   1   1  -2  330.18    5.98
   1   1  -1  111.43    2.10
  -1  -1   1  110.98    2.33
  -1  -1   1  111.19    2.32
  -1  -1   1  112.97    2.27
   1   1  -1  112.77    2.32
  -1  -1   1  107.30    2.19
  -1  -1   1  109.30    2.32
  -1  -1   1  111.47    2.16
  -1  -1   1  112.17    2.17
  -1  -1   1  107.14    2.21
  -1  -1   1  111.40    2.40
  -1  -1   1  109.28    2.33
   1   1  -1  113.17    2.02
  -1  -1   1  110.93    2.05
   1   1  -1  115.16    2.20
  -1  -1   1  109.62    2.34
  -1  -1   1  119.41    2.27
  -1  -1   1  111.73    2.32
  -1  -1   1  111.30    2.31
  -1  -1   1  111.39    2.38
  -1  -1   1  117.18    2.34
  -1  -1   1  111.22    2.33
  -1  -1   1  113.06    2.20
  -1  -1   1  112.31    2.18
  -1  -1   1  123.94    2.21
  -1  -1   1  117.66    2.27
   1   1  -1  115.41    2.43
   1   1  -1  113.04    2.27
  -1  -1   1  110.62    2.12
  -1  -1   1  120.60    2.17
   1   1  -1  111.56    2.40
  -1  -1   1  114.23    2.41
   1   1  -1  115.15    2.32
  -1  -1   1  115.59    2.42
  -1  -1   1  113.20    2.19
   1   1   0 1677.74   29.40
  -1  -1   0 1715.58   29.33
   1   1   0 1721.12   29.40
  -1  -1   0 1722.00   29.38
  -1  -1   0 1702.84   29.38
  -1  -1   0 1709.29   29.37
   1   1   0 1729.09   29.34
  -1  -1   0 1687.87   29.36
   1   1   0 1715.38   29.39
  -1  -1   0 1690.34   29.31
  -1  -1   0 1760.96   29.38
   1   1   0 1738.41   29.42
   1   1   0 1747.48   29.43
  -1  -1   0 1755.48   29.41
  -1  -1   0 1694.55   29.31
  -1  -1   0 1732.98   29.38
  -1  -1   0 1766.81   29.33
   1   1   0 1731.74   29.32
   1   1   0 1780.42   29.45
  -1  -1   0 1708.11   29.35
  -1  -1   0 1716.41   29.41
   1   1   0 1741.89   29.37
   1   1   0 1747.49   29.42
  -1  -1   0 1742.37   29.40
  -1  -1   0 1720.39   29.31
  -1  -1   0 1705.66   29.25
  -1  -1   0 1781.62   29.18
   1   1   0 1772.20   29.44
  -1  -1   0 1711.00   29.44
   1   1   0 1763.20   29.44
  -1  -1   0 1733.14   29.27
  -1  -1   0 1717.62   29.31
   1   1   0 1757.67   29.33
  -1  -1  -1  170.87    3.68
  -1  -1  -1  170.63    3.64
   1   1   1  173.86    3.44
   1   1   1  169.19    3.62
   1   1   1  164.50    3.53
  -1  -1  -1  166.53    3.59
  -1  -1  -1  167.86    3.49
  -1  -1  -1  179.79    3.68
   1   1   1  177.39    3.27
   1   1   1  168.92    3.26
  -1  -1  -1  168.15    3.65
  -1  -1  -1  176.38    3.67
  -1  -1  -1  172.04    3.56
  -1  -1  -1  172.17    3.52
   1   1   1  172.12    3.22
  -1  -1  -1  173.73    3.72
  -1  -1  -1  170.34    3.44
  -1  -1  -1  158.15    3.07
   1   1   1  166.33    3.21
   1   1   1  176.45    3.59
  -1  -1  -1  177.72    3.73
   1   1   1  174.10    3.73
   1   1   1  175.22    3.77
   1   1   1  166.70    3.74
   1   1   1  176.73    3.78
   1   1   1  174.83    3.79
   1   1   1  172.06    3.76
   1   1   1  168.75    3.75
  -1  -1  -1  181.11    3.77
  -1  -1  -1  169.07    3.69
   1   1   1  177.35    3.28
   1   1   2 1569.36   26.22
   1   1   2 1534.59   26.19
   1   1   2 1590.20   26.38
   1   1   2 1499.00   26.02
   1   1   2 1526.03   26.39
   1   1   2 1444.05   25.68
  -1  -1  -2 1532.70   25.62
   1   1   2 1573.66   26.47
   1   1   2 1369.08   25.63
   1   1   2 1402.73   25.45
  -1  -1  -2 1500.25   26.18
  -1  -1  -2 1560.74   25.85
  -1  -1  -2 1578.45   26.48
  -1  -1  -2 1578.05   26.36
   1   1   2 1569.47   26.26
   1   1   2 1535.21   26.10
   1   1   2 1417.72   25.48
  -1  -1  -2 1569.55   26.07
  -1  -1  -2 1567.38   25.98
   1   1   2 1590.11   26.50
   1   1   2 1531.25   25.90
   1   1   2 1532.19   25.63
  -1  -1  -2 1571.30   26.48
   1   1   2 1474.45   26.25
   1   1   2 1547.22   25.85
  -1  -1  -2 1602.01   26.48
   1   1   2 1399.58   25.45
   1   1   2 1453.54   25.68
   1   1   2 1509.11   25.78
   1   1   2 1578.54   26.10
   1   1   2 1544.34   26.08
  -1  -1  -2 1519.16   25.94
  -1  -1  -2 1587.09   26.35
  -1  -1  -3    1.15    0.47
   1   1   3    0.69    0.35
   1   1   3    1.56    0.47
  -1  -1  -3    1.02    0.36
  -1  -1  -3    1.13    0.36
   1   1   3    0.84    0.41
   1   1   3    1.52    0.44
   1   1   3    0.82    0.39
   1   1   3    0.55    0.36
   1   1   3    0.87    0.42
   1   1   3    1.21    0.35
   1   1   3    0.68    0.42
   1   1   3    0.79    0.35
   1   1   3    0.78    0.43
   1   1   3    1.37    0.59
  -1  -1  -3    0.99    0.43
  -1  -1  -3    0.80    0.52
  -1  -1  -3    1.01    0.32
  -1  -1  -3    1.29    0.31
  -1  -1  -3    1.81    0.55
   1   1   3    0.96    0.41
   1   1   3    1.04    0.46
  -1  -1  -4   99.04    2.79
  -1  -1  -4  102.12    3.08
  -1  -1  -4   96.72    3.26
   1   1   4   98.05    3.11
   1   1   4   94.84    3.00
   1   1   4   96.46    2.97
  -1  -1  -4  100.67    3.43
  -1  -1  -4   98.01    2.82
   1   1   4   98.66    2.75
   1   1   4  102.39    2.99
   1   1   4  101.07    3.36
   1   1   4  103.41    3.16
   1   1   4   98.71    2.88
   1   1   4   95.92    2.80
   1   1   4   96.75    2.93
  -1  -1  -4  102.80    3.47
  -1  -1  -4  102.39    3.39
  -1  -1  -4   96.45    2.62
  -1  -1  -5   66.69    2.60
  -1  -1  -5   73.21    2.99
   1   1   5   70.70    2.83
  -1  -1  -5   68.61    3.02
   1   1   5   70.74    3.17
  -1  -1  -5   73.92    2.68
   1   1   5   66.83    2.64
   1   1   5   62.68    2.62
   1   1   5   67.00    2.95
   1   1   5   63.85    2.32
   1   1   5   69.68    2.62
   1   1   5   71.18    3.04
  -1  -1  -5   69.26    2.95
   1   1   5   66.14    2.49
   1   1   5   68.06    2.89
   1   1   5   74.56    3.20
   1   1   5   63.52    2.55
  -1  -1  -5   67.19    3.04
  -1  -1  -6  495.89   11.36
  -1  -1  -6  492.44   10.59
   1   1   6  490.14   11.71
  -1  -1  -6  494.75   11.29
   1   1   6  466.21   10.76
   1   1   6  480.80   10.59
   1   1   6  487.89   11.43
   1   1   6  502.01   11.54
   1   1   6  467.14   10.41
   1   1   6  487.16   10.92
   1   1   6  483.52   11.22
   1   1   6  485.80   11.28
  -1  -1  -6  495.01   11.65
   1   1   6  503.38   11.73
  -1  -1  -6  495.29   11.55
  -1  -1  -7   15.38    1.58
   1   1   7   12.99    1.74
  -1  -1  -7   16.98    1.90
  -1  -1  -7   15.31    1.83
  -1  -1  -7   13.51    1.59
   1   1   7   14.93    1.57
  -1  -1  -7   13.82    1.69
  -1  -1  -7   13.06    1.43
   1   1   7   14.37    1.73
   1   1   7   14.24    1.70
   1   1   7   16.55    1.79
   1   1   7   12.50    1.59
  -1  -1  -7   14.00    1.68
   1   1   7   13.39    1.51
   1   1   7   15.20    1.83
  -1  -1  -8 1130.14   22.85
   1   1   8 1225.25   24.36
   1   1   8 1044.54   22.60
  -1  -1  -8 1092.89   23.23
  -1  -1  -8 1106.58   23.66
  -1  -1  -8 1109.91   23.76
  -1  -1  -8 1116.40   23.34
   1   1   8 1128.74   23.56
  -1  -1  -8 1078.41   23.85
  -1  -1  -8 1084.30   23.16
   1   1   8 1146.66   23.91
   1   1   8 1171.03   23.83
   1   1   8 1158.40   23.85
   1   1   8 1162.27   23.40
  -1  -1  -9   19.41    2.20
  -1  -1  -9   15.29    1.91
   1   1   9   13.68    1.94
   1   1   9   17.75    2.17
   1   1   9   17.41    2.02
   1   1   9   15.61    2.00
  -1  -1  -9   14.68    2.05
   1   1   9   12.52    1.80
  -1  -1  -9   16.49    1.83
  -1  -1 -10   11.86    1.85
   1   1  10   15.54    1.86
   1   1  10   18.85    2.12
   1   1  10   18.26    1.89
   1   1  10   16.96    2.09
   1   1  11   29.12    2.09
   1   1  11   27.19    2.15
   1   1  11   28.25    2.37
   1   1  11   29.86    2.38
  -1  -1 -11   23.09    1.87
   1   1  12   36.68    1.98
   1   1  12   54.95    2.52
  -1  -2  14    1.54    0.72
  -1  -2  13  135.68    5.25
  -1  -2  13  146.28    5.22
  -1  -2  12   33.19    2.65
  -1  -2  12   34.32    2.66
  -1  -2  12   27.81    2.53
  -1  -2  11  157.32    6.11
  -1  -2  11  142.13    5.98
  -1  -2  11  154.43    5.98
  -1  -2  11  142.17    5.70
  -1  -2  11  135.08    5.49
  -1  -2  11  139.93    5.59
  -1  -2  11  152.16    6.05
  -1  -2  11  145.53    5.86
  -1  -2  10    1.03    0.90
   1   2 -10    0.11    0.79
  -1  -2  10    0.41    0.70
  -1  -2  10    1.39    0.81
  -1  -2  10    1.39    0.88
  -1  -2  10    0.83    0.80
   1   2 -10    0.40    0.60
  -1  -2  10   -0.21    0.73
  -1  -2  10    0.71    0.78
  -1  -2  10    0.86    0.86
  -1  -2  10    0.95    0.81
  -1  -2  10   -0.56    0.78
  -1  -2  10    0.81    0.88
   1   2  -9   49.48    2.97
   1   2  -9   47.61    2.90
  -1  -2   9   49.05    2.99
  -1  -2   9   55.66    3.19
  -1  -2   9   53.52    2.99
  -1  -2   9   50.70    3.07
  -1  -2   9   49.97    2.96
   1   2  -9   48.67    2.78
  -1  -2   9   49.96    3.10
  -1  -2   9   54.04    3.02
  -1  -2   9   48.41    3.04
  -1  -2   9   49.98    3.12
  -1  -2   9   47.34    3.07
  -1  -2   9   53.38    3.25
  -1  -2   9   50.94    2.97
  -1  -2   9   50.10    2.98
  -1  -2   9   52.23    3.08
   1   2  -8   84.41    3.42
   1   2  -8   78.87    3.46
  -1  -2   8   83.88    3.68
  -1  -2   8   86.72    3.70
  -1  -2   8   85.51    3.78
  -1  -2   8   79.11    3.62
  -1  -2   8   78.69    3.70
  -1  -2   8   85.16    3.84
  -1  -2   8   90.97    3.90
  -1  -2   8   83.25    3.62
  -1  -2   8   87.20    3.78
  -1  -2   8   85.17    3.70
  -1  -2   8   83.87    3.59
  -1  -2   8   88.79    3.74
  -1  -2   8   82.82    3.58
  -1  -2   8   88.21    3.68
  -1  -2   8   86.50    3.77
  -1  -2   8   79.78    3.66
   1   2  -7  263.85    6.19
  -1  -2   7  261.61    6.95
  -1  -2   7  267.76    6.76
  -1  -2   7  249.48    6.60
  -1  -2   7  259.99    6.75
  -1  -2   7  254.52    6.10
   1   2  -7  260.98    6.61
  -1  -2   7  266.44    6.88
   1   2  -7  252.91    6.54
  -1  -2   7  251.93    6.76
   1   2  -7  246.05    6.21
  -1  -2   7  255.36    6.93
  -1  -2   7  257.87    6.74
  -1  -2   7  271.12    6.87
  -1  -2   7  261.57    6.91
  -1  -2   7  262.80    6.85
  -1  -2   7  264.48    6.86
  -1  -2   6  677.30   13.46
  -1  -2   6  648.26   13.29
  -1  -2   6  666.95   13.41
  -1  -2   6  668.03   13.37
  -1  -2   6  673.45   13.32
  -1  -2   6  657.28   13.42
  -1  -2   6  669.64   13.51
  -1  -2   6  649.19   13.39
  -1  -2   6  694.13   13.37
  -1  -2   6  675.04   13.33
  -1  -2   6  650.70   13.11
  -1  -2   6  658.00   12.99
  -1  -2   6  684.03   13.22
   1   2  -6  655.87   13.06
  -1  -2   6  658.57   13.58
   1   2  -6  650.75   13.45
  -1  -2   6  630.73   13.24
  -1  -2   5  813.72   15.38
  -1  -2   5  799.07   15.36
  -1  -2   5  776.21   15.02
  -1  -2   5  836.36   14.85
  -1  -2   5  774.09   14.99
  -1  -2   5  830.51   14.99
  -1  -2   5  804.63   15.09
  -1  -2   5  792.54   15.40
  -1  -2   5  799.67   15.24
  -1  -2   5  788.02   15.23
  -1  -2   5  828.23   15.42
  -1  -2   5  821.14   15.26
  -1  -2   5  834.32   15.35
  -1  -2   5  834.05   15.33
  -1  -2   5  826.12   15.40
  -1  -2   5  807.18   15.39
  -1  -2   5  789.21   15.48
  -1  -2   5  804.36   15.52
   1   2  -5  797.25   15.41
  -1  -2   5  827.50   15.34
  -1  -2   4    5.66    0.70
  -1  -2   4    6.28    0.70
  -1  -2   4    6.41    0.69
  -1  -2   4    5.78    0.72
  -1  -2   4    6.42    0.62
  -1  -2   4    6.37    0.68
  -1  -2   4    6.31    0.57
  -1  -2   4    6.12    0.56
  -1  -2   4    6.26    0.58
  -1  -2   4    9.61    0.82
  -1  -2   4    6.75    0.75
  -1  -2   4    7.94    0.83
   1   2  -4    5.93    0.70
  -1  -2   4    7.10    0.73
  -1  -2   4    6.79    0.71
  -1  -2   4    6.75    0.71
  -1  -2   4    5.37    0.65
  -1  -2   4    4.84    0.69
  -1  -2   4   10.58    0.85
  -1  -2   4    7.70    0.77
  -1  -2   4    6.76    0.71
  -1  -2   4    7.36    0.75
  -1  -2   4    7.07    0.73
  -1  -2   4    6.34    0.69
  -1  -2   4    7.20    0.77
  -1  -2   3  465.55    8.64
  -1  -2   3  447.16    8.47
  -1  -2   3  456.41    8.49
  -1  -2   3  452.87    8.53
  -1  -2   3  458.71    8.59
  -1  -2   3  456.26    8.55
  -1  -2   3  454.11    8.51
  -1  -2   3  460.33    8.57
  -1  -2   3  446.46    8.55
  -1  -2   3  442.78    8.52
  -1  -2   3  423.23    8.53
  -1  -2   3  448.91    8.55
  -1  -2   3  448.02    8.65
   1   2  -3  458.99    8.67
  -1  -2   3  451.65    8.62
  -1  -2   3  448.84    8.53
  -1  -2   3  445.48    8.20
   1   2  -3  430.81    8.54
   1   2  -3  452.58    8.32
  -1  -2   3  451.31    8.28
  -1  -2   3  459.16    8.53
  -1  -2   3  471.06    8.59
  -1  -2   3  438.23    8.53
  -1  -2   3  450.13    8.57
  -1  -2   2 1280.01   22.06
   1   2  -2 1254.14   22.28
   1   2  -2 1330.96   22.30
   1   2  -2 1265.14   21.70
  -1  -2   2 1306.67   22.32
  -1  -2   2 1309.50   22.16
  -1  -2   2 1306.44   22.28
  -1  -2   2 1266.83   21.87
  -1  -2   2 1256.61   21.95
   1   2  -2 1280.91   21.84
  -1  -2   2 1299.33   22.24
  -1  -2   2 1330.32   22.05
   1   2  -2 1216.02   21.77
  -1  -2   2 1325.20   21.99
  -1  -2   2 1314.65   21.98
  -1  -2   2 1310.85   22.09
  -1  -2   2 1282.43   22.17
  -1  -2   2 1261.33   22.11
   1   2  -2 1343.95   22.23
   1   2  -2 1270.83   22.06
  -1  -2   2 1277.32   22.11
  -1  -2   2 1302.54   22.10
  -1  -2   2 1278.42   22.10
  -1  -2   2 1302.03   21.92
  -1  -2   2 1280.56   22.11
   1   2  -2 1245.71   21.80
  -1  -2   1 1495.45   25.67
  -1  -2   1 1521.75   25.70
   1   2  -1 1483.22   25.38
   1   2  -1 1520.47   25.66
   1   2  -1 1492.79   25.56
  -1  -2   1 1465.01   25.35
  -1  -2   1 1503.08   25.68
  -1  -2   1 1513.61   25.50
   1   2  -1 1465.77   25.27
   1   2  -1 1478.89   25.26
  -1  -2   1 1503.94   25.07
  -1  -2   1 1479.32   25.23
   1   2  -1 1483.08   25.54
   1   2  -1 1455.17   25.45
   1   2  -1 1485.59   25.48
  -1  -2   1 1547.11   25.71
  -1  -2   1 1527.54   25.65
   1   2  -1 1505.46   25.66
  -1  -2   1 1501.27   25.66
   1   2  -1 1474.67   25.62
  -1  -2   1 1511.41   25.60
   1   2  -1 1499.44   25.55
   1   2  -1 1503.80   25.63
  -1  -2   1 1472.42   25.43
   1   2  -1 1495.45   25.69
  -1  -2   1 1486.86   25.69
  -1  -2   1 1502.59   25.64
   1   2  -1 1473.05   25.70
   1   2  -1 1499.89   25.70
  -1  -2   1 1515.24   25.32
  -1  -2   0    3.27    0.50
   1   2   0    3.50    0.48
  -1  -2   0    2.64    0.43
   1   2   0    3.16    0.49
  -1  -2   0    3.07    0.41
   1   2   0    3.16    0.51
  -1  -2   0    2.64    0.46
  -1  -2   0    3.00    0.43
  -1  -2   0    3.21    0.45
   1   2   0    2.72    0.43
   1   2   0    2.28    0.45
   1   2   0    3.68    0.50
   1   2   0    2.47    0.45
  -1  -2   0    2.65    0.42
   1   2   0    3.05    0.50
   1   2   0    2.60    0.39
  -1  -2   0    4.59    0.57
   1   2   0    2.99    0.50
   1   2   0    2.87    0.45
  -1  -2   0    2.71    0.49
  -1  -2   0    2.88    0.49
  -1  -2   0    2.59    0.50
  -1  -2   0    2.59    0.38
   1   2   0    2.54    0.46
  -1  -2   0    3.01    0.51
  -1  -2  -1  905.27   16.12
   1   2   1  915.35   16.36
  -1  -2  -1  917.43   15.92
   1   2   1  909.68   16.40
   1   2   1  906.59   16.35
   1   2   1  918.64   16.39
   1   2   1  920.46   16.13
  -1  -2  -1  925.98   16.37
   1   2   1  882.36   16.07
   1   2   1  913.98   16.33
  -1  -2  -1  922.94   16.17
  -1  -2  -1  909.46   16.22
   1   2   1  894.48   16.35
  -1  -2  -1  880.63   16.24
  -1  -2  -1  913.68   16.34
  -1  -2  -1  920.05   16.17
  -1  -2  -1  874.04   16.17
   1   2   1  879.54   15.65
  -1  -2  -1  923.31   16.09
   1   2   1  866.21   15.75
   1   2   1  864.69   16.26
   1   2   1  911.12   16.35
  -1  -2  -1  915.90   16.31
   1   2   1  922.01   16.41
   1   2   1  895.43   15.68
   1   2   1  901.21   16.31
  -1  -2  -1  918.42   16.35
   1   2   2  234.75    5.26
  -1  -2  -2  234.51    4.98
   1   2   2  226.36    5.00
   1   2   2  233.42    5.16
   1   2   2  235.25    5.26
  -1  -2  -2  228.59    4.67
   1   2   2  232.47    5.32
   1   2   2  228.64    5.28
   1   2   2  223.68    4.91
   1   2   2  214.89    4.67
  -1  -2  -2  237.28    5.32
   1   2   2  209.06    4.43
  -1  -2  -2  230.01    4.88
  -1  -2  -2  222.11    5.11
   1   2   2  234.68    5.27
   1   2   2  227.02    4.68
   1   2   2  227.65    4.58
   1   2   2  230.40    4.56
   1   2   2  228.43    4.62
  -1  -2  -2  246.54    5.39
  -1  -2  -2  232.68    5.08
   1   2   2  232.01    4.89
  -1  -2  -2  234.04    5.02
   1   2   2  224.01    4.23
   1   2   2  234.60    5.24
  -1  -2  -2  231.95    5.04
   1   2   2  231.73    5.08
   1   2   2  228.06    5.18
  -1  -2  -2  229.66    5.27
   1   2   2  229.31    5.31
   1   2   2  235.38    4.71
   1   2   2  230.57    5.10
   1   2   2  231.32    4.66
   1   2   2  229.65    4.65
  -1  -2  -3    7.22    0.79
   1   2   3    6.30    0.76
   1   2   3    7.44    0.85
   1   2   3    5.56    0.62
  -1  -2  -3    8.58    0.68
   1   2   3    8.17    0.97
  -1  -2  -3    7.39    0.85
   1   2   3    6.59    0.77
  -1  -2  -3    6.70    0.93
   1   2   3    7.13    0.81
   1   2   3    6.62    0.68
   1   2   3    7.05    0.72
  -1  -2  -3    8.25    0.90
   1   2   3    7.34    0.70
   1   2   3    7.28    0.69
   1   2   3    6.97    0.71
  -1  -2  -3    6.96    0.93
  -1  -2  -3    5.86    0.71
   1   2   3    6.67    0.53
   1   2   3    6.91    0.62
   1   2   3    6.42    0.68
  -1  -2  -3    6.87    0.93
   1   2   3    8.14    0.96
  -1  -2  -3    6.54    0.67
  -1  -2  -3    7.00    0.80
  -1  -2  -4 1209.95   22.32
  -1  -2  -4 1185.20   21.82
  -1  -2  -4 1208.85   21.95
   1   2   4 1162.07   21.52
  -1  -2  -4 1213.48   22.25
  -1  -2  -4 1179.02   22.43
   1   2   4 1148.54   21.31
   1   2   4 1171.98   21.53
   1   2   4 1187.08   22.17
   1   2   4 1140.67   21.13
   1   2   4 1160.50   22.13
  -1  -2  -4 1183.67   22.33
   1   2   4 1207.14   22.29
  -1  -2  -4 1168.17   21.29
   1   2   4 1155.02   21.58
  -1  -2  -5   22.31    1.85
   1   2   5   18.35    1.40
   1   2   5   23.03    1.80
  -1  -2  -5   23.89    1.82
   1   2   5   20.05    1.84
  -1  -2  -5   21.33    1.77
  -1  -2  -5   20.51    1.78
   1   2   5   18.45    1.38
  -1  -2  -5   18.28    1.69
  -1  -2  -5   20.96    1.72
   1   2   5   20.97    1.51
  -1  -2  -5   20.64    1.41
  -1  -2  -5   20.91    1.58
  -1  -2  -6    2.74    0.79
  -1  -2  -6    0.92    0.78
   1   2   6    2.89    1.00
  -1  -2  -6    1.58    0.74
  -1  -2  -6    2.17    0.86
  -1  -2  -6    1.76    0.78
  -1  -2  -6    1.90    0.87
   1   2   6    2.21    0.84
  -1  -2  -6    2.26    0.89
  -1  -2  -6    3.64    1.06
   1   2   6    1.25    0.71
   1   2   6    2.16    0.93
   1   2   6    1.68    0.93
   1   2   6    2.28    0.88
  -1  -2  -7    4.44    1.14
   1   2   7    7.08    1.50
  -1  -2  -7    7.21    1.30
  -1  -2  -7    6.90    1.23
   1   2   7    6.53    1.24
  -1  -2  -7    7.39    1.40
   1   2   7    6.17    1.35
   1   2   7    6.05    1.33
   1   2   7    5.40    1.22
  -1  -2  -7    5.63    1.24
  -1  -2  -7    5.13    1.22
   1   2   7    4.65    1.28
  -1  -2  -7    5.09    1.31
   1   2   8   37.74    2.82
  -1  -2  -8   32.73    2.88
   1   2   8   37.40    2.84
  -1  -2  -8   36.24    2.80
   1   2   8   38.43    3.10
   1   2   8   42.70    3.16
   1   2   8   36.68    2.86
   1   2   8   40.93    3.02
  -1  -2  -8   32.91    2.82
   1   2   8   33.51    2.87
  -1  -2  -8   37.28    2.78
   1   2   9   50.10    3.27
  -1  -2  -9   46.73    3.14
   1   2   9   58.80    3.38
  -1  -2  -9   53.72    3.66
   1   2  10  144.33    5.12
  -1  -2 -10  123.46    4.99
   1   2  10  159.22    5.85
   1   2  10  138.12    5.57
   1   2  10  120.15    4.92
   1   2  11    0.85    0.73
   1   2  11    1.46    0.58
   1   2  11    0.16    0.68
   1   2  11    0.63    0.68
  -1  -3  14   32.00    2.25
  -1  -3  14   41.03    2.44
  -1  -3  13    0.10    0.79
  -1  -3  13    0.31    0.77
  -1  -3  13    0.75    0.77
  -1  -3  12   18.85    2.14
  -1  -3  12   18.01    2.00
  -1  -3  12   15.15    1.95
  -1  -3  12   20.00    2.05
  -1  -3  11  291.12    9.02
  -1  -3  11  273.98    8.54
  -1  -3  11  292.81    8.73
  -1  -3  11  296.70    8.82
  -1  -3  11  306.48    9.31
  -1  -3  11  274.00    9.02
  -1  -3  11  294.28    8.88
  -1  -3  11  290.48    8.94
  -1  -3  11  320.86    9.26
  -1  -3  11  279.42    9.10
  -1  -3  11  286.82    9.08
  -1  -3  10   45.92    3.16
  -1  -3  10   39.67    2.78
  -1  -3  10   35.71    2.87
  -1  -3  10   36.19    2.82
  -1  -3  10   42.52    2.99
  -1  -3  10   41.86    2.90
   1   3 -10   37.75    2.74
  -1  -3  10   47.80    3.06
  -1  -3  10   38.65    2.94
  -1  -3  10   41.24    2.81
  -1  -3  10   40.12    2.88
  -1  -3  10   35.81    2.83
  -1  -3  10   40.21    2.77
  -1  -3  10   41.02    2.82
  -1  -3  10   42.47    2.90
  -1  -3  10   44.64    3.02
  -1  -3   9  815.66   16.94
  -1  -3   9  818.62   17.47
  -1  -3   9  719.69   17.03
  -1  -3   9  786.49   17.46
  -1  -3   9  802.84   17.40
  -1  -3   9  766.67   17.14
  -1  -3   9  823.42   17.18
   1   3  -9  737.18   16.53
  -1  -3   9  788.22   17.18
  -1  -3   9  817.32   17.30
   1   3  -9  728.32   15.95
  -1  -3   9  802.39   17.01
  -1  -3   9  822.83   16.95
  -1  -3   9  789.50   17.03
  -1  -3   9  782.63   17.26
  -1  -3   9  799.04   17.06
  -1  -3   9  775.96   16.88
  -1  -3   9  764.75   16.99
  -1  -3   9  807.56   16.95
  -1  -3   9  822.93   17.19
  -1  -3   8    2.83    0.83
  -1  -3   8    3.09    0.84
  -1  -3   8    2.26    0.78
  -1  -3   8    1.54    0.70
  -1  -3   8    2.53    0.86
  -1  -3   8    1.53    0.80
  -1  -3   8    2.13    0.83
  -1  -3   8    1.49    0.77
   1   3  -8    2.02    0.71
  -1  -3   8    1.75    0.73
  -1  -3   8    1.87    0.76
  -1  -3   8    1.72    0.73
   1   3  -8    3.37    0.68
  -1  -3   8    2.42    0.88
  -1  -3   8    2.63    0.87
  -1  -3   8    1.69    0.80
   1   3  -8    3.01    0.72
  -1  -3   8    2.39    0.91
  -1  -3   8    1.60    0.71
  -1  -3   8    1.64    0.84
  -1  -3   8    1.48    0.85
  -1  -3   8    3.23    0.91
  -1  -3   7   16.21    1.44
  -1  -3   7   15.63    1.41
  -1  -3   7   18.19    1.48
  -1  -3   7   18.48    1.52
  -1  -3   7   18.28    1.44
  -1  -3   7   17.11    1.34
  -1  -3   7   15.43    1.50
  -1  -3   7   15.38    1.44
  -1  -3   7   17.92    1.53
   1   3  -7   18.74    1.33
   1   3  -7   15.77    1.35
  -1  -3   7   15.02    1.39
  -1  -3   7   16.44    1.50
  -1  -3   7   15.12    1.41
  -1  -3   7   17.16    1.46
  -1  -3   7   16.07    1.50
  -1  -3   7   16.63    1.48
   1   3  -7   14.91    1.38
  -1  -3   7   17.21    1.49
  -1  -3   7   16.40    1.56
  -1  -3   6    3.72    0.72
  -1  -3   6    2.54    0.69
  -1  -3   6    2.14    0.69
  -1  -3   6    3.14    0.75
   1   3  -6    1.72    0.62
  -1  -3   6    2.72    0.74
  -1  -3   6    2.45    0.72
  -1  -3   6    1.97    0.70
  -1  -3   6    1.17    0.67
  -1  -3   6    2.55    0.69
  -1  -3   6    4.16    0.81
  -1  -3   6    1.88    0.70
  -1  -3   6    2.27    0.63
  -1  -3   6    2.93    0.71
  -1  -3   6    1.22    0.61
   1   3  -6    2.59    0.57
  -1  -3   6    1.86    0.57
  -1  -3   6    1.92    0.67
  -1  -3   5 2104.42   32.44
  -1  -3   5 2082.12   32.54
  -1  -3   5 2089.72   32.59
  -1  -3   5 2029.48   32.43
  -1  -3   5 2086.31   32.64
  -1  -3   5 2007.43   32.37
  -1  -3   5 2071.03   32.60
  -1  -3   5 2089.17   32.56
  -1  -3   5 2129.85   32.51
   1   3  -5 2087.28   32.72
  -1  -3   5 2064.25   32.45
  -1  -3   5 2056.45   32.60
  -1  -3   5 2055.89   32.59
  -1  -3   5 2130.23   32.55
  -1  -3   5 2088.02   32.53
  -1  -3   5 2001.09   32.60
  -1  -3   5 2077.45   32.55
  -1  -3   5 2067.56   32.53
   1   3  -5 2099.52   32.28
  -1  -3   5 2189.05   31.76
  -1  -3   5 2099.53   32.21
  -1  -3   5 1941.08   31.50
  -1  -3   5 2065.31   32.56
   1   3  -4   70.05    2.00
   1   3  -4   75.86    2.32
  -1  -3   4   69.91    1.79
  -1  -3   4   72.82    2.41
  -1  -3   4   72.44    2.27
  -1  -3   4   74.68    2.38
  -1  -3   4   71.85    2.45
  -1  -3   4   73.13    2.33
  -1  -3   4   71.14    2.42
  -1  -3   4   71.62    2.25
  -1  -3   4   75.20    2.44
  -1  -3   4   73.85    2.35
  -1  -3   4   72.33    2.26
  -1  -3   4   72.25    2.32
  -1  -3   4   74.87    2.28
  -1  -3   4   74.71    2.37
   1   3  -4   71.89    2.12
   1   3  -4   70.56    1.96
  -1  -3   4   71.40    2.36
  -1  -3   4   72.61    2.31
   1   3  -4   69.24    1.72
  -1  -3   4   72.83    2.30
   1   3  -4   68.10    1.60
  -1  -3   4   74.19    2.35
  -1  -3   4   74.38    2.26
  -1  -3   4   72.93    2.36
  -1  -3   4   73.60    2.29
   1   3  -4   71.88    2.22
  -1  -3   4   72.51    2.35
  -1  -3   3  552.68    9.97
  -1  -3   3  513.38    9.67
  -1  -3   3  534.95    9.75
  -1  -3   3  514.30    9.87
  -1  -3   3  507.54   10.00
  -1  -3   3  501.24   10.03
  -1  -3   3  523.55    9.85
  -1  -3   3  490.02    9.22
   1   3  -3  503.93    9.06
  -1  -3   3  536.80    9.62
  -1  -3   3  527.16    9.91
   1   3  -3  507.05    9.24
   1   3  -3  493.25    8.93
   1   3  -3  521.52    9.44
  -1  -3   3  526.11    9.61
  -1  -3   3  518.09    9.58
  -1  -3   3  518.36    9.84
  -1  -3   3  551.21    9.71
  -1  -3   3  530.97    9.75
  -1  -3   3  543.88    9.64
  -1  -3   3  527.20    9.72
   1   3  -3  521.68    9.46
   1   3  -3  517.53    9.33
   1   3  -3  523.68    9.47
  -1  -3   3  506.09    9.25
   1   3  -3  538.39    9.85
   1   3  -3  519.75    9.75
   1   3  -3  514.44    9.44
   1   3  -3  525.24    9.69
  -1  -3   2  902.80   15.32
  -1  -3   2  879.62   14.75
  -1  -3   2  876.20   14.75
  -1  -3   2  876.40   14.76
   1   3  -2  864.73   14.89
  -1  -3   2  857.17   14.63
  -1  -3   2  908.89   14.97
   1   3  -2  861.57   14.61
  -1  -3   2  813.81   14.40
  -1  -3   2  897.62   15.10
  -1  -3   2  884.65   14.97
  -1  -3   2  845.31   14.63
  -1  -3   2  895.88   15.17
  -1  -3   2  875.09   14.83
   1   3  -2  879.46   14.77
   1   3  -2  905.83   15.03
  -1  -3   2  909.71   15.06
  -1  -3   2  821.63   14.46
  -1  -3   2  874.74   14.73
  -1  -3   2  898.84   15.24
  -1  -3   2  818.88   14.59
  -1  -3   2  899.12   14.64
  -1  -3   2  893.99   14.66
  -1  -3   2  892.16   14.66
   1   3  -2  902.86   15.18
   1   3  -2  889.85   14.97
   1   3  -2  899.26   15.14
  -1  -3   2  891.28   14.87
   1   3  -2  886.29   14.97
   1   3  -2  874.14   14.98
  -1  -3   2  847.19   14.61
  -1  -3   2  860.31   14.79
   1   3  -2  869.09   14.47
  -1  -3   2  883.40   15.30
   1   3  -2  919.68   15.28
  -1  -3   2  882.85   15.03
   1   3  -2  871.65   15.22
   1   3  -2  865.32   14.63
  -1  -3   2  864.38   15.23
   1   3  -1    5.76    0.55
  -1  -3   1    5.63    0.68
   1   3  -1    5.45    0.62
   1   3  -1    5.34    0.58
  -1  -3   1    6.45    0.62
   1   3  -1    6.01    0.60
   1   3  -1    6.07    0.60
  -1  -3   1    5.87    0.62
  -1  -3   1    5.99    0.70
  -1  -3   1    6.85    0.58
   1   3  -1    7.04    0.55
  -1  -3   1    5.35    0.43
  -1  -3   1    7.04    0.33
   1   3  -1    5.21    0.60
  -1  -3   1    5.76    0.46
  -1  -3   1    5.37    0.62
  -1  -3   1    5.73    0.54
   1   3  -1    5.57    0.59
  -1  -3   1    4.94    0.62
  -1  -3   1    5.18    0.63
  -1  -3   1    5.24    0.62
  -1  -3   1    5.24    0.65
  -1  -3   1    6.36    0.36
  -1  -3   1    6.17    0.36
  -1  -3   1    5.93    0.36
   1   3  -1    6.53    0.63
  -1  -3   1    5.37    0.66
   1   3  -1    5.58    0.63
  -1  -3   1    5.54    0.55
   1   3  -1    6.02    0.63
   1   3  -1    5.62    0.63
   1   3  -1    5.31    0.60
  -1  -3   1    6.07    0.61
  -1  -3   0   69.31    2.21
   1   3   0   71.70    2.25
   1   3   0   70.12    2.30
   1   3   0   71.30    2.30
   1   3   0   68.58    2.19
  -1  -3   0   70.75    2.19
  -1  -3   0   72.75    2.16
  -1  -3   0   72.22    2.23
   1   3   0   72.09    2.11
  -1  -3   0   76.21    2.28
   1   3   0   75.35    2.14
  -1  -3   0   71.48    2.01
   1   3   0   70.14    2.24
  -1  -3   0   68.56    2.23
   1   3   0   68.68    2.25
   1   3   0   67.07    1.38
   1   3   0   70.11    2.21
  -1  -3   0   71.17    2.23
  -1  -3   0   71.97    2.25
   1   3   0   69.15    2.18
  -1  -3   0   69.20    2.02
  -1  -3   0   73.52    2.25
  -1  -3   0   65.28    2.14
  -1  -3   0   71.05    2.22
   1   3   0   70.89    2.30
   1   3   0   72.37    2.29
  -1  -3  -1 1035.96   18.56
  -1  -3  -1 1030.22   18.62
   1   3   1 1025.92   18.79
   1   3   1 1035.62   18.86
   1   3   1 1040.83   18.78
   1   3   1 1000.60   18.52
  -1  -3  -1 1045.32   18.78
   1   3   1 1034.59   18.46
  -1  -3  -1 1035.13   18.52
  -1  -3  -1 1046.54   18.68
  -1  -3  -1 1021.37   18.44
   1   3   1 1011.45   17.54
   1   3   1 1039.29   18.83
  -1  -3  -1  982.32   18.64
  -1  -3  -1 1028.32   18.61
   1   3   1 1059.40   18.38
   1   3   1 1048.37   18.76
   1   3   1 1050.81   18.86
   1   3   1 1002.54   17.44
   1   3   1  961.20   17.43
   1   3   1 1016.80   18.68
   1   3   1 1032.48   18.75
  -1  -3  -1 1034.07   18.78
   1   3   1 1063.49   18.77
  -1  -3  -1 1047.77   18.54
   1   3   1 1033.25   18.81
  -1  -3  -1 1026.43   18.32
   1   3   1 1039.35   18.83
  -1  -3  -1 1020.41   18.61
   1   3   2   51.03    2.12
   1   3   2   50.10    2.22
   1   3   2   48.44    2.24
   1   3   2   46.99    2.18
   1   3   2   47.14    2.15
   1   3   2   50.10    1.86
  -1  -3  -2   47.99    2.03
   1   3   2   48.66    1.86
  -1  -3  -2   52.15    2.02
  -1  -3  -2   51.42    2.11
  -1  -3  -2   52.62    2.26
   1   3   2   48.76    2.14
   1   3   2   53.33    2.17
   1   3   2   50.78    1.59
   1   3   2   51.23    2.26
  -1  -3  -2   50.85    2.09
  -1  -3  -2   47.66    2.08
  -1  -3  -2   47.71    1.82
   1   3   2   45.79    1.72
   1   3   2   53.45    2.30
  -1  -3  -2   52.27    2.23
   1   3   2   50.37    1.95
   1   3   2   44.68    1.73
  -1  -3  -3   19.86    1.39
  -1  -3  -3   19.07    1.45
  -1  -3  -3   18.69    1.41
  -1  -3  -3   19.19    1.27
  -1  -3  -3   19.39    1.17
   1   3   3   18.11    1.15
  -1  -3  -3   17.98    1.48
   1   3   3   14.93    1.34
   1   3   3   18.06    1.34
   1   3   3   17.68    1.24
  -1  -3  -3   22.19    1.60
   1   3   3   21.00    1.55
   1   3   3   18.48    1.36
   1   3   3   17.61    1.28
  -1  -3  -3   16.62    1.41
   1   3   3   18.71    1.17
  -1  -3  -4  630.69   13.04
  -1  -3  -4  606.57   13.19
  -1  -3  -4  619.73   13.11
  -1  -3  -4  616.64   12.89
  -1  -3  -4  613.09   12.57
   1   3   4  618.48   12.76
   1   3   4  579.43   12.35
   1   3   4  601.32   12.84
   1   3   4  616.77   13.15
   1   3   4  610.35   13.20
  -1  -3  -4  603.16   12.37
  -1  -3  -4  624.04   13.41
   1   3   4  600.79   12.20
  -1  -3  -4  612.23   13.28
  -1  -3  -4  622.13   13.30
  -1  -3  -5    1.25    0.69
  -1  -3  -5    0.88    0.63
  -1  -3  -5    1.30    0.73
  -1  -3  -5    1.38    0.80
  -1  -3  -5    1.75    0.67
   1   3   5    1.22    0.93
   1   3   5    2.38    0.83
  -1  -3  -5    1.56    0.70
  -1  -3  -5    1.70    0.82
  -1  -3  -5    1.44    0.83
   1   3   5    1.42    0.78
  -1  -3  -5    3.19    0.97
  -1  -3  -6  245.45    7.87
  -1  -3  -6  253.09    7.97
   1   3   6  259.96    8.28
  -1  -3  -6  248.32    7.73
  -1  -3  -6  243.77    7.55
  -1  -3  -6  241.01    7.59
  -1  -3  -6  254.22    7.24
   1   3   6  228.49    7.25
  -1  -3  -6  255.04    7.98
   1   3   6  244.41    7.63
  -1  -3  -6  251.94    7.29
  -1  -3  -6  270.15    7.59
   1   3   6  246.06    8.01
   1   3   6  267.47    7.92
   1   3   6  252.42    7.83
  -1  -3  -7   85.64    4.29
  -1  -3  -7   86.59    4.11
  -1  -3  -7   80.70    3.86
   1   3   7   88.12    4.20
  -1  -3  -7   87.45    4.55
   1   3   7   80.99    4.43
  -1  -3  -7   88.90    4.54
   1   3   7   83.24    4.57
   1   3   7   83.63    4.22
   1   3   7   89.21    4.41
   1   3   7   81.57    4.29
   1   3   7   84.04    4.30
  -1  -3  -7   86.70    4.26
   1   3   8   22.07    2.22
   1   3   8   25.13    2.43
   1   3   8   24.16    2.43
  -1  -3  -8   24.17    2.50
  -1  -3  -8   17.48    1.96
   1   3   8   20.25    2.03
   1   3   8   23.10    2.40
   1   3   8   23.57    2.32
  -1  -3  -8   19.76    2.11
   1   3   8   26.09    2.58
   1   3   9    6.93    1.44
   1   3   9    7.90    1.41
  -1  -3  -9    6.23    1.21
  -1  -3  -9    6.76    1.27
   1   3   9    5.94    1.36
   1   3   9    6.70    1.25
  -1  -3 -10   46.78    2.43
  -1  -3 -10   39.21    2.58
  -1  -3 -10   41.17    2.38
   1   3  10   53.27    2.98
   1   3  10   48.06    2.53
   1   3  10   50.71    2.96
   1   3  11    0.75    0.54
  -1  -4  14   -0.08    0.67
  -1  -4  14    0.08    0.66
  -1  -4  13  133.65    5.35
  -1  -4  12   30.05    2.84
  -1  -4  12   35.86    2.94
  -1  -4  12   37.39    2.91
  -1  -4  12   39.04    2.82
  -1  -4  12   36.93    2.87
  -1  -4  12   39.33    2.87
  -1  -4  12   30.27    2.80
  -1  -4  11    2.32    1.04
  -1  -4  11    1.71    0.91
  -1  -4  11    0.83    0.85
  -1  -4  11    1.41    0.94
  -1  -4  11    0.80    1.05
  -1  -4  11    1.32    0.93
  -1  -4  11    1.58    0.94
  -1  -4  11    1.15    0.84
  -1  -4  11    2.78    1.06
  -1  -4  11    2.11    1.08
  -1  -4  11    2.63    0.98
  -1  -4  10   23.75    2.20
  -1  -4  10   19.98    2.01
  -1  -4  10   24.56    2.30
  -1  -4  10   16.90    1.99
  -1  -4  10   19.08    2.06
  -1  -4  10   23.56    2.14
  -1  -4  10   22.07    2.15
  -1  -4  10   20.52    2.13
  -1  -4  10   18.32    2.03
  -1  -4  10   24.52    2.37
  -1  -4  10   20.58    2.20
  -1  -4  10   20.32    2.09
  -1  -4  10   18.38    2.05
  -1  -4  10   19.32    2.01
  -1  -4  10   22.35    2.13
  -1  -4  10   21.27    2.05
  -1  -4   9  550.18   12.65
  -1  -4   9  533.63   12.60
  -1  -4   9  534.33   12.59
   1   4  -9  506.61   12.54
  -1  -4   9  561.31   12.78
  -1  -4   9  552.67   13.03
  -1  -4   9  537.17   12.52
  -1  -4   9  520.40   12.66
  -1  -4   9  522.11   12.73
  -1  -4   9  548.37   12.58
  -1  -4   9  542.54   12.86
  -1  -4   9  543.44   12.92
  -1  -4   9  543.37   13.04
  -1  -4   9  518.19   12.82
  -1  -4   9  542.56   12.77
  -1  -4   9  533.13   12.82
  -1  -4   9  540.46   12.65
  -1  -4   9  555.24   12.77
  -1  -4   8    2.86    0.95
  -1  -4   8    3.28    0.92
  -1  -4   8    2.83    0.82
  -1  -4   8    3.19    0.84
  -1  -4   8    3.61    0.92
  -1  -4   8    2.55    0.82
   1   4  -8    2.43    0.64
  -1  -4   8    2.63    0.89
  -1  -4   8    1.91    0.73
  -1  -4   8    2.68    0.78
  -1  -4   8    3.30    0.87
  -1  -4   8    3.14    0.91
  -1  -4   8    4.89    0.96
  -1  -4   8    3.57    0.87
  -1  -4   8    3.27    0.82
  -1  -4   8    2.04    0.80
  -1  -4   8    2.67    0.90
  -1  -4   8    3.60    0.93
  -1  -4   8    2.70    0.82
   1   4  -8    3.50    0.86
   1   4  -8    3.41    0.69
  -1  -4   7  477.86   10.74
  -1  -4   7  461.20   10.26
  -1  -4   7  464.67   10.31
  -1  -4   7  474.75   10.79
  -1  -4   7  473.00   10.45
  -1  -4   7  468.27   10.42
  -1  -4   7  468.98   10.41
  -1  -4   7  452.84   10.20
  -1  -4   7  472.70   10.39
   1   4  -7  451.45    9.59
   1   4  -7  442.34    9.25
   1   4  -7  424.02    9.23
  -1  -4   7  481.84   10.45
  -1  -4   7  467.35   10.43
  -1  -4   7  467.00   10.51
  -1  -4   7  473.95   10.27
  -1  -4   7  459.81   10.49
  -1  -4   7  478.93   10.48
  -1  -4   7  469.57   10.32
   1   4  -7  480.49    9.96
   1   4  -7  455.79    9.48
  -1  -4   6   62.69    2.69
  -1  -4   6   60.90    2.65
  -1  -4   6   66.36    2.65
   1   4  -6   62.44    1.85
  -1  -4   6   77.23    2.83
   1   4  -6   53.75    1.77
  -1  -4   6   62.52    2.70
  -1  -4   6   71.50    2.75
  -1  -4   6   71.93    2.75
  -1  -4   6   66.22    2.69
  -1  -4   6   69.71    2.72
  -1  -4   6   66.64    2.60
   1   4  -6   64.18    2.20
   1   4  -6   63.48    2.21
   1   4  -6   61.91    1.99
  -1  -4   6   65.56    2.72
  -1  -4   6   63.61    2.61
  -1  -4   6   62.73    2.60
  -1  -4   6   66.03    2.55
   1   4  -6   66.67    2.48
  -1  -4   6   64.32    2.83
  -1  -4   6   61.72    2.56
  -1  -4   6   63.26    2.76
  -1  -4   5   29.99    1.55
  -1  -4   5   32.03    1.65
   1   4  -5   29.33    1.07
  -1  -4   5   31.02    1.63
   1   4  -5   27.86    1.03
  -1  -4   5   32.15    1.59
  -1  -4   5   33.36    1.71
   1   4  -5   28.75    0.91
  -1  -4   5   31.73    1.71
  -1  -4   5   33.96    1.76
  -1  -4   5   32.08    1.75
  -1  -4   5   31.85    1.61
  -1  -4   5   31.76    1.59
   1   4  -5   32.11    1.18
  -1  -4   5   31.05    1.55
  -1  -4   5   35.26    1.76
  -1  -4   5   33.53    1.69
   1   4  -5   30.53    1.45
   1   4  -5   29.72    1.20
   1   4  -5   29.85    1.49
   1   4  -5   27.64    0.88
   1   4  -5   32.80    1.43
  -1  -4   5   31.72    1.58
  -1  -4   5   30.57    1.21
  -1  -4   5   33.16    1.69
  -1  -4   5   29.48    1.55
  -1  -4   5   30.51    1.63
  -1  -4   5   33.34    1.66
  -1  -4   5   32.49    1.73
  -1  -4   5   28.53    1.11
   1   4  -5   31.88    1.57
   1   4  -4  451.42    8.21
  -1  -4   4  464.90    9.13
  -1  -4   4  472.09    9.04
  -1  -4   4  470.41    9.21
  -1  -4   4  466.23    8.72
   1   4  -4  446.40    8.27
   1   4  -4  456.09    8.06
  -1  -4   4  425.49    7.91
  -1  -4   4  465.93    8.57
  -1  -4   4  470.53    8.67
  -1  -4   4  462.07    8.90
  -1  -4   4  460.79    8.64
   1   4  -4  465.55    8.54
   1   4  -4  453.67    8.14
   1   4  -4  432.37    7.77
  -1  -4   4  469.68    8.82
  -1  -4   4  482.38    8.65
  -1  -4   4  469.37    8.96
   1   4  -4  456.66    8.67
   1   4  -4  452.36    8.74
   1   4  -4  455.02    8.53
  -1  -4   4  463.39    8.92
  -1  -4   4  457.34    8.68
  -1  -4   4  431.29    7.90
  -1  -4   4  472.29    8.68
  -1  -4   4  462.91    8.72
  -1  -4   4  471.19    8.98
  -1  -4   4  460.76    8.70
   1   4  -3 2412.25   42.23
  -1  -4   3 2535.49   42.71
  -1  -4   3 2527.64   42.50
   1   4  -3 2401.71   41.89
   1   4  -3 2489.47   42.54
   1   4  -3 2480.37   42.43
  -1  -4   3 2563.93   42.95
  -1  -4   3 2489.44   43.22
  -1  -4   3 2449.29   42.19
  -1  -4   3 2516.91   42.34
  -1  -4   3 2506.45   42.47
  -1  -4   3 2529.38   42.47
  -1  -4   3 2485.96   42.72
  -1  -4   3 2465.07   42.53
   1   4  -3 2464.64   42.54
  -1  -4   3 2501.99   42.51
   1   4  -3 2497.17   42.73
   1   4  -3 2548.82   42.79
   1   4  -3 2543.66   42.83
  -1  -4   3 2471.84   42.49
  -1  -4   3 2482.39   42.43
   1   4  -3 2572.85   43.11
   1   4  -3 2504.93   42.27
   1   4  -3 2542.47   42.97
  -1  -4   2    8.47    0.87
   1   4  -2    7.30    0.76
   1   4  -2    9.39    0.69
  -1  -4   2    8.89    0.64
  -1  -4   2    7.47    0.82
  -1  -4   2    6.52    0.51
  -1  -4   2    7.41    0.54
   1   4  -2    7.21    0.73
   1   4  -2    7.38    0.74
   1   4  -2    7.75    0.72
   1   4  -2    6.82    0.69
  -1  -4   2    6.61    0.71
  -1  -4   2    7.92    0.50
   1   4  -2    6.38    0.75
  -1  -4   2    7.05    0.77
  -1  -4   2    6.78    0.66
   1   4  -2    6.86    0.72
   1   4  -2    7.13    0.75
  -1  -4   2    6.35    0.70
   1   4  -2    6.70    0.73
   1   4  -2    7.65    0.74
  -1  -4   2    7.84    0.71
  -1  -4   2    7.71    0.80
  -1  -4   2    8.40    0.80
   1   4  -2    7.86    0.61
  -1  -4   2    6.55    0.74
   1   4  -2    6.54    0.71
  -1  -4   2    7.40    0.49
   1   4  -2    7.44    0.72
  -1  -4   2    6.97    0.48
  -1  -4   1 1134.33   19.97
   1   4  -1 1101.44   19.86
   1   4  -1 1130.22   19.76
   1   4  -1 1130.94   19.98
   1   4  -1 1156.75   20.07
  -1  -4   1 1154.47   19.82
   1   4  -1 1119.34   20.05
   1   4  -1 1138.27   19.60
  -1  -4   1 1154.37   19.99
  -1  -4   1 1111.83   19.19
   1   4  -1 1140.76   19.91
  -1  -4   1 1066.70   19.78
   1   4  -1 1143.95   20.06
  -1  -4   1 1160.35   20.07
   1   4  -1 1139.79   19.94
  -1  -4   1 1118.15   19.34
  -1  -4   1 1130.24   20.03
   1   4  -1 1159.84   19.97
  -1  -4   1 1155.24   20.04
  -1  -4   1 1148.64   19.98
  -1  -4   1 1158.77   19.85
  -1  -4   1 1108.46   19.91
  -1  -4   1 1154.40   19.91
  -1  -4   1 1144.75   19.94
   1   4  -1 1161.31   19.85
   1   4  -1 1168.51   20.02
   1   4  -1 1133.89   20.05
   1   4  -1 1136.03   19.89
  -1  -4   1 1138.31   19.95
   1   4  -1 1133.41   19.91
   1   4   0  952.37   17.91
  -1  -4   0  947.83   17.23
   1   4   0  950.83   17.89
   1   4   0  981.45   17.97
  -1  -4   0  955.32   17.76
   1   4   0  944.80   17.80
   1   4   0  963.03   17.68
   1   4   0  949.07   17.80
   1   4   0  954.01   17.86
   1   4   0  960.33   17.88
   1   4   0  939.13   17.86
   1   4   0  960.20   17.89
   1   4   0  976.81   17.87
  -1  -4   0  962.74   17.70
   1   4   0  938.18   17.79
  -1  -4   0  950.44   17.71
   1   4   0  969.44   17.95
   1   4   0  954.18   17.73
  -1  -4   0  947.43   17.37
  -1  -4   0  978.00   17.75
  -1  -4   0  950.69   17.68
  -1  -4   0  940.04   17.72
  -1  -4   0  956.83   17.61
   1   4   0  965.30   17.57
  -1  -4   0  959.34   17.81
   1   4   1  179.85    4.81
  -1  -4  -1  181.62    4.87
   1   4   1  178.19    4.93
   1   4   1  181.14    4.91
  -1  -4  -1  179.03    4.77
   1   4   1  178.73    4.56
  -1  -4  -1  176.87    4.69
  -1  -4  -1  177.70    4.74
  -1  -4  -1  181.46    4.78
   1   4   1  181.22    4.86
  -1  -4  -1  174.13    4.65
  -1  -4  -1  177.69    4.74
   1   4   1  161.37    3.78
   1   4   1  180.55    4.90
  -1  -4  -1  171.98    4.65
   1   4   1  175.28    4.85
   1   4   1  176.65    4.92
   1   4   1  182.35    4.95
   1   4   1  178.03    4.77
  -1  -4  -1  182.89    4.85
   1   4   1  177.24    4.87
  -1  -4  -1  171.77    4.56
   1   4   1  180.69    4.90
   1   4   2  600.17   12.61
  -1  -4  -2  598.21   12.05
  -1  -4  -2  598.98   12.07
  -1  -4  -2  615.28   12.47
   1   4   2  585.02   12.31
   1   4   2  574.83   11.55
   1   4   2  583.37   12.53
   1   4   2  577.42   11.39
  -1  -4  -2  599.73   12.23
   1   4   2  598.27   12.55
  -1  -4  -2  603.86   12.46
   1   4   2  545.03   11.18
   1   4   2  580.24   11.52
   1   4   2  604.68   12.38
  -1  -4  -2  615.82   12.53
  -1  -4  -2  596.13   12.12
  -1  -4  -2  588.51   12.21
   1   4   2  608.77   12.38
  -1  -4  -3  951.76   18.44
   1   4   3  914.74   18.52
  -1  -4  -3  950.33   18.76
  -1  -4  -3  914.62   18.07
  -1  -4  -3  966.41   18.82
   1   4   3  907.37   17.97
   1   4   3  902.54   18.56
  -1  -4  -3  941.03   18.26
  -1  -4  -3  965.29   18.92
  -1  -4  -3  955.33   18.64
  -1  -4  -3  951.23   18.24
  -1  -4  -3  966.49   18.64
  -1  -4  -3  985.12   18.58
   1   4   3  869.18   17.85
  -1  -4  -3  955.35   18.61
   1   4   3  901.13   18.15
   1   4   3  902.97   18.45
  -1  -4  -4   16.45    1.60
  -1  -4  -4   16.12    1.49
  -1  -4  -4   15.62    1.58
  -1  -4  -4   20.45    1.79
   1   4   4   13.93    1.44
  -1  -4  -4   17.62    1.76
  -1  -4  -4   16.46    1.59
  -1  -4  -4   17.42    1.55
  -1  -4  -4   15.51    1.63
  -1  -4  -4   15.41    1.60
   1   4   4   16.83    1.64
   1   4   4   18.40    1.74
  -1  -4  -5  313.77    8.22
  -1  -4  -5  294.57    8.57
  -1  -4  -5  314.04    8.52
  -1  -4  -5  309.30    8.09
  -1  -4  -5  327.57    8.75
  -1  -4  -5  309.15    8.86
   1   4   5  312.26    9.16
   1   4   5  299.97    8.20
  -1  -4  -5  303.37    8.89
  -1  -4  -5  308.69    8.46
  -1  -4  -5  316.54    9.07
  -1  -4  -5  304.75    8.83
   1   4   5  309.40    8.79
  -1  -4  -6   73.69    3.75
  -1  -4  -6   87.38    4.26
  -1  -4  -6   89.01    3.90
   1   4   6   93.88    4.75
   1   4   6   87.59    4.30
  -1  -4  -6   81.61    4.23
   1   4   6   86.57    4.50
   1   4   6   86.45    4.28
  -1  -4  -6   82.64    4.01
   1   4   6   89.77    4.44
  -1  -4  -6   80.10    4.31
  -1  -4  -6   85.47    4.42
  -1  -4  -6   87.68    4.09
  -1  -4  -6   76.66    4.24
  -1  -4  -6   90.51    4.58
   1   4   7   44.50    3.16
   1   4   7   46.15    3.16
  -1  -4  -7   43.77    3.27
   1   4   7   47.35    3.25
  -1  -4  -7   45.41    3.11
   1   4   7   44.62    3.40
   1   4   7   44.73    3.30
  -1  -4  -7   48.85    3.05
  -1  -4  -7   44.47    3.02
  -1  -4  -7   47.09    2.98
  -1  -4  -7   40.24    3.20
   1   4   8  314.32    9.16
   1   4   8  310.61    9.25
   1   4   8  301.71    8.97
   1   4   8  323.60    9.46
   1   4   8  321.93    9.59
  -1  -4  -8  283.61    8.26
  -1  -4  -8  311.05    8.65
  -1  -4  -8  301.95    8.70
  -1  -4  -8  308.54    8.38
  -1  -4  -8  290.09    9.21
  -1  -4  -8  292.85    8.83
   1   4   9   30.36    2.39
   1   4   9   30.30    2.36
   1   4   9   29.49    2.08
  -1  -4  -9   27.01    2.05
  -1  -4  -9   25.59    2.13
  -1  -4 -10   17.81    1.34
   1   4  10   20.57    1.63
  -1  -5  14    7.77    1.31
  -1  -5  13   69.09    3.76
  -1  -5  12    2.57    1.21
  -1  -5  12    2.50    1.09
  -1  -5  12    2.03    1.04
  -1  -5  12    0.96    0.93
  -1  -5  12    4.90    1.20
  -1  -5  12    3.15    1.11
  -1  -5  12    3.84    1.16
  -1  -5  11  278.47    8.71
  -1  -5  11  248.01    8.53
  -1  -5  11  287.72    8.50
  -1  -5  11  272.66    8.52
  -1  -5  11  265.74    8.32
  -1  -5  11  278.62    8.99
  -1  -5  11  263.88    8.74
  -1  -5  11  251.73    8.78
  -1  -5  11  286.65    8.90
  -1  -5  11  299.24    9.17
  -1  -5  11  293.62    8.72
  -1  -5  10   74.37    3.98
  -1  -5  10   77.40    4.06
  -1  -5  10   87.86    4.08
  -1  -5  10   76.99    4.09
  -1  -5  10   79.35    4.08
  -1  -5  10   79.92    4.04
  -1  -5  10   75.45    3.90
  -1  -5  10   79.15    3.95
  -1  -5  10   73.53    4.03
  -1  -5  10   74.09    4.10
  -1  -5  10   80.56    4.21
  -1  -5  10   77.28    4.01
  -1  -5  10   74.04    3.85
  -1  -5  10   87.32    4.32
  -1  -5  10   78.98    3.97
   1   5  -9   22.55    2.05
  -1  -5   9   19.61    2.06
  -1  -5   9   22.19    1.96
  -1  -5   9   22.07    1.94
  -1  -5   9   20.07    1.95
  -1  -5   9   20.17    2.03
  -1  -5   9   21.03    1.87
  -1  -5   9   21.42    2.07
  -1  -5   9   18.66    1.72
  -1  -5   9   21.19    1.96
  -1  -5   9   21.89    1.97
  -1  -5   9   20.81    1.85
  -1  -5   9   19.91    1.92
  -1  -5   9   23.96    2.01
  -1  -5   9   24.41    2.06
  -1  -5   9   19.24    1.94
  -1  -5   9   19.63    1.90
  -1  -5   8  154.88    5.26
  -1  -5   8  147.38    5.12
  -1  -5   8  152.07    5.08
  -1  -5   8  152.79    5.05
  -1  -5   8  151.64    5.42
  -1  -5   8  150.49    5.43
  -1  -5   8  150.92    5.17
  -1  -5   8  156.37    5.09
  -1  -5   8  142.66    4.94
  -1  -5   8  153.70    5.27
  -1  -5   8  151.07    5.08
  -1  -5   8  154.48    5.14
  -1  -5   8  150.29    4.98
  -1  -5   8  153.04    5.11
  -1  -5   8  157.36    5.13
   1   5  -8  151.86    4.90
   1   5  -8  147.55    4.59
  -1  -5   7 1018.60   19.72
   1   5  -7 1013.25   19.01
   1   5  -7  970.83   18.68
   1   5  -7 1003.13   19.33
  -1  -5   7 1028.43   19.94
  -1  -5   7  941.09   19.59
  -1  -5   7 1046.18   19.80
  -1  -5   7  989.86   19.77
  -1  -5   7  989.17   19.78
  -1  -5   7 1032.82   19.60
  -1  -5   7 1028.88   19.66
  -1  -5   7 1035.39   19.78
  -1  -5   7 1043.71   20.30
  -1  -5   7 1027.10   20.27
  -1  -5   7 1021.49   19.88
  -1  -5   7 1029.51   19.97
  -1  -5   7 1028.02   19.65
   1   5  -6   96.35    2.91
   1   5  -6  108.02    3.47
   1   5  -6   98.28    3.08
   1   5  -6   98.45    3.19
  -1  -5   6  101.29    3.44
  -1  -5   6  100.98    3.73
  -1  -5   6  100.76    3.68
  -1  -5   6   98.79    3.61
  -1  -5   6  101.91    3.44
  -1  -5   6   97.91    3.43
   1   5  -6   95.21    2.78
   1   5  -6   96.59    2.89
  -1  -5   6  100.84    3.57
  -1  -5   6   98.51    3.27
  -1  -5   6  100.79    3.50
  -1  -5   6   98.27    3.32
  -1  -5   6  102.48    3.57
  -1  -5   6   95.55    3.53
  -1  -5   6  103.84    3.65
  -1  -5   6  102.84    3.51
  -1  -5   6  102.35    3.39
  -1  -5   5  708.20   13.33
  -1  -5   5  674.93   13.43
  -1  -5   5  687.16   13.93
  -1  -5   5  681.52   13.41
  -1  -5   5  707.03   13.82
   1   5  -5  705.75   13.18
   1   5  -5  703.86   13.07
  -1  -5   5  706.83   13.33
  -1  -5   5  709.25   13.68
  -1  -5   5  687.20   13.50
  -1  -5   5  690.53   13.88
  -1  -5   5  683.98   14.08
  -1  -5   5  710.55   14.10
  -1  -5   5  701.39   13.81
  -1  -5   5  697.73   13.46
   1   5  -5  680.81   13.36
   1   5  -5  674.22   12.88
  -1  -5   5  679.14   13.46
   1   5  -4  911.62   16.53
   1   5  -4  858.28   15.55
   1   5  -4  886.27   16.21
  -1  -5   4  897.56   17.20
  -1  -5   4  859.09   15.98
  -1  -5   4  875.67   16.08
  -1  -5   4  890.54   16.13
  -1  -5   4  908.11   16.39
  -1  -5   4  923.92   16.38
   1   5  -4  892.40   16.01
   1   5  -4  889.09   15.97
   1   5  -4  919.13   17.00
   1   5  -4  916.28   16.76
  -1  -5   4  875.05   16.35
  -1  -5   4  891.40   16.34
   1   5  -4  896.35   16.46
  -1  -5   4  905.41   16.90
  -1  -5   4  923.82   16.52
   1   5  -4  899.88   16.47
   1   5  -4  912.74   16.58
  -1  -5   4  882.29   16.33
  -1  -5   4  876.35   16.85
  -1  -5   3  969.46   16.07
  -1  -5   3  946.07   16.01
  -1  -5   3  932.24   15.67
  -1  -5   3  954.10   16.11
  -1  -5   3  851.31   14.80
   1   5  -3  938.63   15.78
   1   5  -3  946.51   16.13
  -1  -5   3  836.66   14.92
  -1  -5   3  841.46   15.36
  -1  -5   3  886.12   15.22
  -1  -5   3  958.67   16.30
   1   5  -3  920.72   15.58
   1   5  -3  973.19   16.14
   1   5  -3  967.00   16.22
  -1  -5   3  927.73   15.39
  -1  -5   3  936.90   16.11
  -1  -5   3  980.67   16.29
   1   5  -3  939.60   16.41
  -1  -5   3  922.16   15.71
   1   5  -3  935.23   15.53
  -1  -5   3  945.93   16.44
  -1  -5   3  921.90   15.54
   1   5  -3  931.01   15.24
  -1  -5   3  921.43   15.63
   1   5  -3  914.80   15.46
  -1  -5   3  854.64   14.89
   1   5  -3  923.50   16.13
  -1  -5   3  915.49   15.28
  -1  -5   3  916.39   15.29
  -1  -5   2  123.05    3.58
   1   5  -2  116.14    3.31
   1   5  -2  116.01    3.50
   1   5  -2  119.35    3.59
  -1  -5   2  116.04    3.07
   1   5  -2  115.55    3.16
  -1  -5   2  119.57    3.55
  -1  -5   2  108.79    3.14
  -1  -5   2  109.23    3.28
  -1  -5   2  111.53    2.90
   1   5  -2  114.72    3.38
  -1  -5   2  119.16    3.50
  -1  -5   2  113.06    2.65
  -1  -5   2  111.62    3.24
  -1  -5   2  119.86    3.62
   1   5  -2  122.52    3.62
  -1  -5   2  115.28    3.49
  -1  -5   2  122.83    3.64
   1   5  -2  116.37    3.53
  -1  -5   2  121.53    3.50
   1   5  -2  125.79    3.59
  -1  -5   2  117.04    3.25
  -1  -5   2  120.26    3.37
  -1  -5   2  121.76    3.47
  -1  -5   2  114.51    3.39
  -1  -5   1  800.17   14.99
   1   5  -1  776.90   14.99
  -1  -5   1  799.72   15.06
   1   5  -1  784.43   14.83
   1   5  -1  778.38   15.11
  -1  -5   1  812.42   14.97
  -1  -5   1  804.25   14.88
  -1  -5   1  772.90   15.01
  -1  -5   1  780.06   14.99
   1   5  -1  780.00   15.07
  -1  -5   1  737.29   14.00
   1   5  -1  783.78   15.02
   1   5  -1  779.88   15.01
  -1  -5   1  744.13   13.35
  -1  -5   1  795.38   15.12
   1   5  -1  793.36   15.00
  -1  -5   1  766.00   14.29
  -1  -5   1  748.69   13.97
  -1  -5   1  788.73   15.07
  -1  -5   1  781.20   15.09
  -1  -5   1  771.79   15.03
   1   5  -1  747.37   14.90
   1   5  -1  799.52   15.21
   1   5  -1  776.10   15.11
   1   5  -1  776.84   14.88
   1   5  -1  772.74   15.04
   1   5  -1  799.74   15.17
   1   5   0    4.99    0.81
   1   5   0    3.21    0.77
  -1  -5   0    3.98    0.82
   1   5   0    3.70    0.81
  -1  -5   0    4.12    0.76
  -1  -5   0    3.45    0.72
   1   5   0    3.78    0.58
  -1  -5   0    2.86    0.67
   1   5   0    4.12    0.82
  -1  -5   0    4.06    0.66
   1   5   0    3.53    0.83
   1   5   0    2.84    0.77
   1   5   0    3.34    0.75
   1   5   0    4.36    0.81
  -1  -5   0    3.11    0.74
  -1  -5   0    4.93    0.87
  -1  -5   0    3.79    0.79
  -1  -5   0    4.09    0.83
   1   5   0    2.44    0.72
  -1  -5  -1  839.68   16.35
   1   5   1  807.13   16.37
   1   5   1  810.10   16.47
   1   5   1  803.03   16.27
  -1  -5  -1  817.51   16.14
  -1  -5  -1  788.82   15.60
   1   5   1  811.54   16.52
   1   5   1  789.47   16.41
   1   5   1  831.14   16.32
   1   5   1  843.56   16.04
  -1  -5  -1  791.11   16.11
  -1  -5  -1  809.23   16.14
  -1  -5  -1  825.45   16.15
  -1  -5  -1  818.25   16.19
  -1  -5  -1  797.17   16.12
  -1  -5  -1  820.29   16.15
   1   5   1  800.11   15.74
   1   5   1  804.34   16.25
   1   5   1  818.84   16.43
   1   5   1  818.44   16.41
  -1  -5  -1  809.80   16.23
   1   5   1  804.84   16.34
   1   5   2    8.35    1.16
  -1  -5  -2   10.20    1.24
   1   5   2    7.78    1.19
   1   5   2    7.75    1.20
  -1  -5  -2    7.56    1.14
   1   5   2    9.30    1.00
   1   5   2    8.09    1.15
  -1  -5  -2    8.80    1.10
  -1  -5  -2    9.18    1.19
  -1  -5  -2    6.62    0.95
  -1  -5  -2    8.64    1.11
   1   5   2   11.03    1.26
   1   5   2    7.27    1.04
   1   5   2    7.42    1.11
  -1  -5  -2    7.11    1.07
  -1  -5  -2    7.02    1.06
   1   5   2    7.94    1.22
  -1  -5  -2    8.05    1.04
  -1  -5  -2    7.54    1.04
   1   5   2    9.75    1.26
  -1  -5  -2    7.25    1.05
  -1  -5  -2    8.73    1.19
  -1  -5  -2    7.78    1.15
   1   5   3  339.35    8.79
  -1  -5  -3  341.65    8.58
  -1  -5  -3  340.88    8.79
  -1  -5  -3  341.48    8.79
  -1  -5  -3  332.51    8.53
  -1  -5  -3  347.08    8.67
   1   5   3  333.87    8.84
  -1  -5  -3  344.94    8.97
  -1  -5  -3  339.44    8.84
  -1  -5  -3  327.13    8.55
   1   5   3  318.46    8.62
  -1  -5  -3  336.42    8.71
   1   5   3  323.97    8.67
  -1  -5  -3  351.53    9.02
  -1  -5  -4  307.01    8.52
  -1  -5  -4  300.96    8.40
  -1  -5  -4  304.17    8.15
  -1  -5  -4  299.81    8.37
  -1  -5  -4  287.52    8.23
  -1  -5  -4  287.37    8.40
   1   5   4  293.30    8.54
  -1  -5  -4  313.14    8.60
  -1  -5  -4  303.75    8.78
  -1  -5  -4  310.77    8.26
  -1  -5  -4  286.16    8.45
  -1  -5  -4  301.22    8.72
   1   5   4  285.71    8.28
  -1  -5  -5  239.97    7.87
  -1  -5  -5  266.50    8.04
  -1  -5  -5  256.86    7.61
   1   5   5  254.98    8.40
   1   5   5  278.97    8.32
   1   5   5  260.49    8.24
   1   5   5  272.87    8.81
  -1  -5  -5  268.67    7.79
  -1  -5  -5  282.21    8.38
  -1  -5  -5  275.29    8.15
  -1  -5  -5  283.88    8.65
  -1  -5  -5  258.62    8.33
  -1  -5  -5  257.50    8.27
  -1  -5  -5  273.02    7.80
  -1  -5  -5  266.20    8.03
   1   5   6   61.31    3.85
   1   5   6   61.20    3.64
  -1  -5  -6   61.54    3.82
   1   5   6   66.30    4.08
  -1  -5  -6   72.10    3.85
  -1  -5  -6   66.43    3.62
  -1  -5  -6   59.93    3.46
  -1  -5  -6   63.81    3.37
  -1  -5  -6   61.57    3.73
  -1  -5  -6   60.86    3.85
   1   5   6   64.65    3.86
  -1  -5  -6   63.04    3.55
  -1  -5  -6   67.24    3.69
  -1  -5  -7  111.80    5.27
  -1  -5  -7  123.84    4.93
  -1  -5  -7  126.34    5.10
  -1  -5  -7  113.07    4.79
  -1  -5  -7  118.87    5.19
   1   5   7  125.18    5.42
   1   5   7  121.59    5.20
   1   5   7  119.22    5.23
  -1  -5  -8   36.34    2.33
  -1  -5  -8   39.53    2.61
  -1  -5  -8   35.97    2.33
   1   5   8   37.70    2.58
   1   5   8   41.37    2.80
   1   5   8   34.31    2.59
   1   5   8   36.76    2.57
  -1  -5  -9    3.57    0.84
  -1  -5  -9    3.43    0.79
   1   5   9    4.77    0.93
   1   5   9    4.92    1.02
  -1  -6  13   25.61    2.55
  -1  -6  12  206.13    7.11
  -1  -6  12  185.26    7.11
  -1  -6  12  216.19    7.53
  -1  -6  12  196.82    7.31
  -1  -6  12  201.93    7.51
  -1  -6  12  187.78    7.26
  -1  -6  12  214.02    7.26
  -1  -6  11  132.43    5.40
  -1  -6  11  123.82    5.60
  -1  -6  11  109.57    4.95
  -1  -6  11  116.75    5.27
  -1  -6  11  122.71    5.36
  -1  -6  11  127.35    5.70
  -1  -6  11  123.90    5.48
  -1  -6  11  118.84    5.47
  -1  -6  11  123.05    5.43
  -1  -6  11  120.24    5.36
   1   6 -10   15.77    1.86
  -1  -6  10   14.44    1.96
  -1  -6  10   18.97    1.96
  -1  -6  10   14.51    1.73
  -1  -6  10   14.72    1.84
  -1  -6  10   15.36    1.85
  -1  -6  10   15.85    1.78
  -1  -6  10   14.75    1.75
  -1  -6  10   14.49    1.77
  -1  -6  10   17.68    1.93
  -1  -6  10   15.96    2.01
  -1  -6  10   16.18    1.99
  -1  -6  10   13.10    1.76
  -1  -6  10   15.60    1.82
  -1  -6  10   15.39    1.96
  -1  -6   9  229.60    7.18
  -1  -6   9  221.49    7.06
  -1  -6   9  238.22    7.12
  -1  -6   9  229.68    7.30
  -1  -6   9  216.22    6.93
  -1  -6   9  244.74    7.70
  -1  -6   9  223.91    7.41
  -1  -6   9  228.91    6.94
  -1  -6   9  246.91    7.21
  -1  -6   9  243.16    7.24
  -1  -6   9  231.38    6.88
   1   6  -9  218.41    6.83
   1   6  -9  224.70    7.33
  -1  -6   9  229.77    7.16
  -1  -6   9  234.10    7.26
  -1  -6   8  257.24    7.20
  -1  -6   8  253.67    6.90
  -1  -6   8  254.54    7.29
  -1  -6   8  243.38    7.05
  -1  -6   8  250.22    7.20
  -1  -6   8  255.93    7.29
  -1  -6   8  245.72    6.90
  -1  -6   8  261.84    7.64
  -1  -6   8  258.65    7.17
  -1  -6   8  253.31    7.56
  -1  -6   8  255.50    7.18
  -1  -6   8  262.36    7.25
  -1  -6   8  239.89    6.95
   1   6  -8  252.70    7.12
   1   6  -8  251.17    6.80
   1   6  -8  235.06    6.62
  -1  -6   7  188.90    5.33
   1   6  -7  179.53    4.97
   1   6  -7  184.93    5.42
   1   6  -7  186.11    5.45
  -1  -6   7  192.39    5.43
  -1  -6   7  187.73    5.96
  -1  -6   7  188.72    5.90
  -1  -6   7  187.09    5.69
  -1  -6   7  186.34    5.50
  -1  -6   7  182.02    5.34
  -1  -6   7  190.52    5.59
  -1  -6   6   33.32    2.05
  -1  -6   6   36.34    1.89
   1   6  -6   34.01    1.62
   1   6  -6   35.13    1.73
   1   6  -6   33.93    1.66
   1   6  -6   37.51    1.72
  -1  -6   6   36.38    2.15
  -1  -6   6   34.69    2.17
  -1  -6   6   37.55    2.00
  -1  -6   6   36.93    1.88
  -1  -6   6   38.34    2.06
  -1  -6   6   36.89    1.94
  -1  -6   6   35.42    2.05
  -1  -6   6   35.06    2.28
  -1  -6   6   38.41    1.98
  -1  -6   6   37.19    2.30
  -1  -6   6   36.77    2.23
   1   6  -6   34.45    2.01
  -1  -6   6   33.88    1.91
  -1  -6   6   35.46    2.08
   1   6  -5  405.24    8.57
   1   6  -5  409.22    8.75
  -1  -6   5  407.52    8.48
   1   6  -5  415.83    8.70
   1   6  -5  416.66    8.84
  -1  -6   5  411.03    9.25
  -1  -6   5  406.66    8.78
  -1  -6   5  416.95    8.79
   1   6  -5  403.41    8.25
   1   6  -5  419.31    9.35
  -1  -6   5  410.76    8.80
   1   6  -5  415.82    8.32
  -1  -6   5  432.36    9.42
  -1  -6   5  420.33    9.62
   1   6  -5  415.00    8.73
  -1  -6   5  403.76    8.70
  -1  -6   5  415.30    8.74
   1   6  -4    1.24    0.44
   1   6  -4    0.89    0.53
   1   6  -4    1.09    0.36
  -1  -6   4    1.71    0.65
   1   6  -4    0.72    0.51
   1   6  -4    0.76    0.51
  -1  -6   4    0.62    0.31
  -1  -6   4    0.85    0.40
  -1  -6   4    0.85    0.40
   1   6  -4    1.57    0.64
   1   6  -4    0.93    0.42
  -1  -6   4    1.20    0.46
  -1  -6   4    1.36    0.42
   1   6  -4    1.11    0.51
   1   6  -4    0.81    0.49
   1   6  -4    1.50    0.53
  -1  -6   4    1.17    0.63
   1   6  -4    0.43    0.45
  -1  -6   3 3971.13   66.87
  -1  -6   3 4050.30   67.44
   1   6  -3 3977.76   67.16
  -1  -6   3 3809.76   66.35
   1   6  -3 3956.81   67.67
   1   6  -3 4030.26   66.92
  -1  -6   3 3798.05   66.37
  -1  -6   3 3619.78   66.68
  -1  -6   3 4034.97   67.71
  -1  -6   3 3950.02   66.71
  -1  -6   3 4055.73   67.86
  -1  -6   3 3863.12   66.25
  -1  -6   3 3957.64   66.29
  -1  -6   3 3979.44   66.98
   1   6  -3 3992.83   67.81
   1   6  -3 3876.41   67.68
  -1  -6   3 4066.65   67.62
  -1  -6   3 4010.11   66.89
  -1  -6   3 3570.64   66.03
   1   6  -3 4047.69   67.53
  -1  -6   3 4019.04   67.82
   1   6  -3 4000.49   67.36
  -1  -6   3 4011.11   67.44
   1   6  -3 4044.07   67.60
  -1  -6   2  295.96    6.59
   1   6  -2  308.22    6.83
   1   6  -2  302.59    7.38
   1   6  -2  290.73    7.10
   1   6  -2  305.02    7.24
   1   6  -2  299.96    7.35
   1   6  -2  301.68    7.18
  -1  -6   2  283.72    6.36
  -1  -6   2  294.28    7.30
  -1  -6   2  295.72    6.87
  -1  -6   2  304.28    7.40
  -1  -6   2  297.54    7.22
   1   6  -2  295.26    7.31
   1   6  -2  304.05    7.09
   1   6  -2  297.49    6.99
   1   6  -2  287.01    7.10
   1   6  -2  303.84    7.31
  -1  -6   2  296.88    6.95
  -1  -6   2  300.18    7.07
  -1  -6   2  302.44    7.27
  -1  -6   2  300.66    7.08
   1   6  -2  296.49    7.33
  -1  -6   1    3.53    0.71
  -1  -6   1    5.32    0.99
   1   6  -1    4.43    0.93
  -1  -6   1    4.24    0.86
  -1  -6   1    2.53    0.78
  -1  -6   1    4.50    0.88
   1   6  -1    3.13    0.78
  -1  -6   1    3.70    0.55
  -1  -6   1    3.72    0.82
   1   6  -1    3.16    0.84
   1   6  -1    4.28    0.82
   1   6  -1    3.63    0.86
  -1  -6   1    4.81    0.75
  -1  -6   1    3.18    0.53
  -1  -6   1    4.59    0.84
   1   6  -1    4.80    0.90
  -1  -6   1    3.84    0.65
   1   6  -1    4.80    0.87
  -1  -6   1    5.35    0.96
  -1  -6   1    3.26    0.76
   1   6  -1    4.33    0.82
  -1  -6   1    3.85    0.83
  -1  -6   1    4.25    0.86
   1   6  -1    3.07    0.81
  -1  -6   0   38.93    2.24
   1   6   0   41.32    2.40
   1   6   0   43.40    2.40
  -1  -6   0   40.31    2.28
  -1  -6   0   42.77    2.33
  -1  -6   0   44.93    2.38
  -1  -6   0   39.75    2.28
  -1  -6   0   41.73    2.28
  -1  -6   0   42.14    2.35
   1   6   0   42.41    2.46
  -1  -6   0   42.55    1.93
   1   6   0   41.10    2.29
  -1  -6   0   35.95    1.82
   1   6   0   41.19    2.37
  -1  -6   0   40.03    2.29
  -1  -6   0   40.73    2.33
  -1  -6   0   45.18    2.40
   1   6   0   40.10    2.37
   1   6   0   38.78    2.36
   1   6   0   43.58    2.47
   1   6   0   39.55    2.28
   1   6   0   39.05    2.33
   1   6   0   37.98    2.30
  -1  -6   0   41.27    2.34
  -1  -6   0   42.46    2.32
  -1  -6  -1  238.63    6.73
  -1  -6  -1  234.30    6.78
   1   6   1  226.29    6.68
  -1  -6  -1  250.18    6.87
   1   6   1  243.27    6.97
  -1  -6  -1  236.41    6.73
  -1  -6  -1  238.56    6.46
   1   6   1  232.05    6.78
  -1  -6  -1  250.63    6.80
   1   6   1  244.76    6.96
   1   6   1  242.47    7.05
   1   6   1  226.40    6.85
   1   6   1  240.03    6.93
  -1  -6  -1  226.34    6.11
   1   6   1  240.72    7.10
   1   6   1  231.43    6.36
   1   6   1  224.68    6.11
   1   6   1  241.80    6.98
  -1  -6  -1  238.81    6.71
  -1  -6  -1  248.96    6.80
  -1  -6  -1  245.63    6.76
  -1  -6  -1  261.66    6.91
  -1  -6  -2   82.74    3.71
  -1  -6  -2   90.16    3.88
  -1  -6  -2   83.73    3.64
   1   6   2   80.76    3.86
   1   6   2   81.93    3.82
  -1  -6  -2   94.14    3.89
  -1  -6  -2   85.03    3.79
  -1  -6  -2   86.13    3.79
  -1  -6  -2   83.44    3.74
   1   6   2   84.90    3.85
   1   6   2   77.33    3.85
  -1  -6  -2   83.99    3.70
   1   6   2   80.25    3.85
  -1  -6  -2   85.68    3.75
  -1  -6  -2   86.12    3.92
  -1  -6  -2   77.17    3.36
   1   6   2   85.29    3.62
   1   6   2   78.36    3.67
   1   6   3  772.70   17.18
  -1  -6  -3  786.23   17.00
  -1  -6  -3  827.62   17.66
  -1  -6  -3  799.95   17.39
  -1  -6  -3  763.66   17.03
  -1  -6  -3  795.42   17.02
  -1  -6  -3  838.03   17.55
  -1  -6  -3  780.70   17.19
  -1  -6  -3  741.76   16.62
   1   6   3  778.20   17.33
   1   6   3  764.69   17.20
  -1  -6  -3  789.14   17.23
  -1  -6  -3  807.87   17.26
  -1  -6  -3  780.79   16.94
  -1  -6  -3  801.98   17.28
  -1  -6  -4   19.90    2.00
  -1  -6  -4   26.69    2.21
  -1  -6  -4   26.24    2.34
   1   6   4   24.44    2.33
  -1  -6  -4   27.90    2.41
  -1  -6  -4   23.94    2.13
  -1  -6  -4   24.99    2.25
  -1  -6  -4   23.22    2.30
   1   6   4   24.51    2.11
  -1  -6  -4   26.97    2.25
  -1  -6  -4   23.20    2.17
  -1  -6  -4   25.63    2.31
   1   6   4   24.53    2.34
  -1  -6  -4   27.65    2.34
  -1  -6  -5   76.28    3.96
  -1  -6  -5   77.67    4.06
   1   6   5   70.95    4.06
   1   6   5   75.86    4.38
   1   6   5   70.38    3.86
  -1  -6  -5   71.75    3.89
  -1  -6  -5   73.52    4.03
  -1  -6  -5   71.68    3.86
  -1  -6  -5   75.40    3.81
  -1  -6  -5   72.23    4.13
  -1  -6  -5   59.55    3.70
  -1  -6  -5   65.18    3.94
  -1  -6  -5   67.10    3.78
  -1  -6  -5   70.00    3.68
  -1  -6  -6   89.49    4.23
  -1  -6  -6   88.71    4.29
  -1  -6  -6   93.72    4.37
  -1  -6  -6   83.11    4.08
   1   6   6   83.17    4.23
  -1  -6  -6   93.52    4.31
   1   6   6   83.59    4.37
  -1  -6  -6   87.51    4.35
  -1  -6  -6   82.12    3.86
  -1  -6  -6   77.91    3.96
  -1  -6  -6   77.51    4.32
   1   6   6   84.06    4.37
   1   6   6   87.67    4.28
  -1  -6  -7   34.98    2.56
  -1  -6  -7   36.45    2.45
   1   6   7   46.10    3.07
   1   6   7   35.03    2.50
   1   6   7   42.21    2.82
  -1  -6  -7   41.41    2.60
   1   6   7   38.92    2.69
   1   6   8    8.72    1.24
  -1  -6  -8    6.65    1.08
  -1  -6  -8    5.48    1.04
   1   6   8    6.77    0.93
  -1  -6  -8    7.95    1.00
   1   6   8    6.11    1.06
  -1  -7  13    1.12    0.88
  -1  -7  12   88.81    4.63
  -1  -7  12  103.22    4.93
  -1  -7  12   82.10    4.52
  -1  -7  12   92.24    4.78
  -1  -7  12   83.57    4.61
  -1  -7  12   84.82    4.51
  -1  -7  12   92.55    4.61
  -1  -7  12   85.48    4.34
  -1  -7  11  211.92    7.09
  -1  -7  11  237.68    7.90
  -1  -7  11  220.25    7.57
  -1  -7  11  228.34    7.87
  -1  -7  11  226.08    7.77
  -1  -7  11  205.77    7.55
  -1  -7  11  212.47    7.48
  -1  -7  11  201.48    7.22
  -1  -7  11  232.92    7.67
  -1  -7  10   29.81    2.49
  -1  -7  10   31.70    2.52
  -1  -7  10   25.84    2.63
  -1  -7  10   27.79    2.33
  -1  -7  10   27.13    2.24
   1   7 -10   22.48    2.20
  -1  -7  10   32.65    2.66
  -1  -7  10   25.16    2.27
  -1  -7  10   29.75    2.59
  -1  -7  10   25.36    2.31
  -1  -7  10   27.29    2.41
  -1  -7   9  266.35    7.93
  -1  -7   9  270.69    8.13
  -1  -7   9  273.23    8.04
  -1  -7   9  273.08    8.50
  -1  -7   9  270.41    7.71
  -1  -7   9  270.13    8.43
  -1  -7   9  273.45    7.60
   1   7  -9  258.52    7.89
   1   7  -9  269.17    7.59
  -1  -7   9  282.83    8.22
  -1  -7   9  266.60    7.86
  -1  -7   9  270.64    7.75
  -1  -7   8  136.28    5.20
  -1  -7   8  132.84    4.86
  -1  -7   8  134.70    4.89
   1   7  -8  125.98    4.46
  -1  -7   8  133.53    4.54
  -1  -7   8  133.50    5.01
  -1  -7   8  127.77    4.60
  -1  -7   8  131.70    5.07
  -1  -7   8  134.88    5.29
  -1  -7   8  136.41    4.67
  -1  -7   8  141.18    5.40
  -1  -7   8  138.98    5.02
  -1  -7   8  138.45    5.18
  -1  -7   8  135.65    4.80
  -1  -7   8  125.92    4.88
   1   7  -8  137.84    5.09
   1   7  -8  130.24    4.75
   1   7  -8  134.22    4.77
  -1  -7   7  254.45    6.82
   1   7  -7  251.04    6.53
  -1  -7   7  246.29    7.12
  -1  -7   7  251.37    7.31
  -1  -7   7  251.71    6.79
  -1  -7   7  251.59    7.14
  -1  -7   7  229.54    6.35
  -1  -7   7  255.43    6.65
  -1  -7   7  252.47    7.33
  -1  -7   7  248.96    7.41
   1   7  -7  246.39    7.19
   1   7  -7  251.87    6.98
   1   7  -7  260.14    7.08
  -1  -7   7  242.67    6.99
  -1  -7   6   18.10    1.42
   1   7  -6   20.11    1.41
   1   7  -6   18.00    1.39
  -1  -7   6   17.09    1.36
  -1  -7   6   17.34    1.54
  -1  -7   6   18.26    1.71
  -1  -7   6   18.67    1.45
   1   7  -6   19.81    1.53
   1   7  -6   18.25    1.63
   1   7  -6   17.89    1.59
  -1  -7   6   19.02    1.73
  -1  -7   6   19.02    1.76
  -1  -7   6   18.00    1.41
  -1  -7   6   18.69    1.68
  -1  -7   6   18.20    1.58
  -1  -7   6   20.25    1.45
  -1  -7   5  341.37    8.62
  -1  -7   5  349.42    8.75
  -1  -7   5  337.58    8.28
   1   7  -5  334.82    8.18
  -1  -7   5  325.50    7.52
  -1  -7   5  323.97    7.47
   1   7  -5  336.46    8.45
   1   7  -5  336.24    8.41
  -1  -7   5  323.84    8.14
  -1  -7   5  332.02    7.56
  -1  -7   5  338.29    8.23
   1   7  -5  325.93    7.79
   1   7  -5  344.63    7.94
   1   7  -5  341.51    7.89
  -1  -7   4  736.18   14.85
  -1  -7   4  745.11   15.45
  -1  -7   4  714.30   15.20
   1   7  -4  736.32   15.17
   1   7  -4  750.76   15.30
   1   7  -4  726.47   14.69
   1   7  -4  708.87   14.63
   1   7  -4  724.28   15.07
   1   7  -4  721.82   14.83
   1   7  -4  738.21   14.24
   1   7  -4  717.52   14.82
   1   7  -3   90.46    3.35
   1   7  -3   91.01    3.62
  -1  -7   3   85.72    2.93
  -1  -7   3   91.37    3.64
   1   7  -3   90.60    3.15
  -1  -7   3   93.79    3.59
   1   7  -3   89.98    3.42
  -1  -7   3   94.25    3.34
   1   7  -3   95.02    3.69
   1   7  -3   92.26    3.51
   1   7  -3   90.78    3.47
   1   7  -3   89.62    3.66
  -1  -7   3   85.95    3.11
  -1  -7   3   86.95    3.46
  -1  -7   3   88.82    3.32
  -1  -7   3   89.14    3.10
   1   7  -3   89.37    3.52
  -1  -7   3   87.55    3.56
  -1  -7   3   85.36    3.05
  -1  -7   3   88.91    3.40
   1   7  -3   92.63    3.45
   1   7  -3   89.74    3.43
  -1  -7   2   88.65    3.49
   1   7  -2   91.92    3.49
   1   7  -2   94.61    3.65
  -1  -7   2   90.79    3.63
   1   7  -2   92.20    3.76
  -1  -7   2   87.66    3.07
  -1  -7   2   87.03    3.56
   1   7  -2   94.14    3.75
   1   7  -2   86.83    3.57
   1   7  -2   86.55    3.55
  -1  -7   2   88.87    2.98
   1   7  -2   87.67    3.67
  -1  -7   2   91.47    3.68
   1   7  -2   85.47    3.34
  -1  -7   2   89.50    3.59
  -1  -7   2   88.96    3.68
  -1  -7   2   87.24    3.32
  -1  -7   2   90.48    3.59
   1   7  -2   97.86    3.87
   1   7  -2   94.13    3.62
  -1  -7   2   92.74    3.44
  -1  -7   2   87.03    3.28
  -1  -7   2   90.90    3.49
  -1  -7   2   94.65    3.68
   1   7  -2   93.69    3.58
   1   7  -2   95.27    3.76
   1   7  -2   90.43    3.65
   1   7  -1  986.66   19.58
   1   7  -1  955.49   19.30
  -1  -7   1  975.74   19.25
   1   7  -1  957.00   19.49
  -1  -7   1  987.16   19.32
  -1  -7   1  963.81   19.06
  -1  -7   1  943.44   18.93
  -1  -7   1  944.17   19.08
  -1  -7   1  947.49   18.56
  -1  -7   1  965.84   19.24
   1   7  -1  940.66   19.35
  -1  -7   1  956.38   19.30
   1   7  -1  959.56   19.43
  -1  -7   1  969.14   19.42
  -1  -7   1  943.03   19.27
   1   7  -1  970.44   19.56
  -1  -7   1  880.88   18.19
   1   7  -1  938.14   19.28
   1   7  -1  970.24   19.52
  -1  -7   1  952.67   19.25
   1   7  -1  946.50   19.17
  -1  -7   1  974.15   19.19
   1   7   0   14.26    1.58
   1   7   0   12.50    1.50
   1   7   0   13.14    1.58
  -1  -7   0   16.37    1.65
   1   7   0   12.48    1.53
  -1  -7   0   14.23    1.54
  -1  -7   0   12.89    1.49
  -1  -7   0   12.64    1.36
   1   7   0   17.30    1.75
   1   7   0   15.04    1.57
  -1  -7   0   11.75    1.29
  -1  -7   0   13.03    1.49
  -1  -7   0   13.66    1.31
  -1  -7   0   14.54    1.55
   1   7   0   13.10    1.47
   1   7   0   12.48    1.54
  -1  -7   0   13.01    1.48
  -1  -7   0   14.77    1.55
  -1  -7   0   13.58    1.53
  -1  -7   0   13.55    1.57
   1   7   0   12.76    1.56
  -1  -7   0   12.62    1.44
   1   7   0   13.29    1.43
   1   7   0   12.56    1.33
   1   7   1   49.34    2.98
  -1  -7  -1   43.07    2.50
   1   7   1   45.11    2.84
   1   7   1   47.94    2.74
  -1  -7  -1   44.59    2.79
   1   7   1   42.72    2.77
  -1  -7  -1   45.60    2.81
   1   7   1   50.41    3.04
   1   7   1   47.46    3.01
  -1  -7  -1   45.29    2.81
  -1  -7  -1   48.64    2.90
  -1  -7  -1   46.03    2.84
  -1  -7  -1   47.22    2.83
   1   7   1   50.06    3.07
  -1  -7  -1   44.03    2.66
  -1  -7  -1   46.70    2.85
  -1  -7  -1   50.48    3.00
   1   7   1   41.87    2.55
   1   7   2    9.39    1.46
  -1  -7  -2    8.84    1.45
  -1  -7  -2   12.06    1.64
   1   7   2   10.40    1.54
  -1  -7  -2   10.95    1.53
   1   7   2   11.63    1.66
  -1  -7  -2   11.86    1.48
  -1  -7  -2    9.45    1.50
  -1  -7  -2    8.87    1.39
  -1  -7  -2    9.38    1.47
  -1  -7  -2    9.37    1.49
  -1  -7  -2    9.68    1.50
  -1  -7  -2    9.49    1.39
  -1  -7  -2   11.41    1.46
   1   7   2    8.07    1.40
  -1  -7  -3  141.58    5.56
  -1  -7  -3  147.51    5.79
  -1  -7  -3  155.42    5.74
  -1  -7  -3  156.23    5.90
  -1  -7  -3  154.77    5.86
  -1  -7  -3  152.75    5.71
  -1  -7  -3  157.32    5.89
   1   7   3  152.80    5.97
   1   7   3  139.07    5.57
  -1  -7  -3  150.49    5.69
  -1  -7  -3  147.08    5.81
  -1  -7  -3  149.07    5.73
  -1  -7  -3  136.65    5.51
   1   7   4   -0.22    0.70
   1   7   4    0.38    0.86
  -1  -7  -4   -0.24    0.78
  -1  -7  -4   -0.54    0.96
  -1  -7  -4    1.06    0.89
  -1  -7  -4   -0.42    0.81
  -1  -7  -4    1.30    0.99
  -1  -7  -4    0.35    0.91
  -1  -7  -4    0.12    0.91
  -1  -7  -4    1.27    0.98
  -1  -7  -4    0.12    0.82
  -1  -7  -5  497.97   12.34
  -1  -7  -5  498.57   12.34
  -1  -7  -5  488.99   12.19
  -1  -7  -5  486.13   12.19
   1   7   5  490.92   12.34
   1   7   5  484.61   12.04
  -1  -7  -5  473.49   11.70
  -1  -7  -5  472.84   11.75
  -1  -7  -5  483.86   12.33
   1   7   5  475.75   12.33
  -1  -7  -5  500.03   12.28
   1   7   6   71.70    3.51
  -1  -7  -6   66.51    3.43
   1   7   6   68.26    3.56
   1   7   6   72.20    3.52
   1   7   6   72.27    3.73
  -1  -7  -6   71.88    3.28
  -1  -7  -6   63.72    3.29
  -1  -7  -6   59.46    3.34
  -1  -7  -6   74.94    3.58
  -1  -7  -6   64.06    3.47
  -1  -7  -6   70.51    3.51
  -1  -7  -6   67.33    3.54
   1   7   6   80.43    4.00
  -1  -7  -7  109.31    4.09
  -1  -7  -7  109.89    3.89
   1   7   7  104.61    3.94
   1   7   7  109.50    4.08
  -1  -7  -7  103.40    4.04
   1   7   7  116.76    4.28
  -1  -7  -8   29.61    1.70
  -1  -8  14   46.42    3.01
  -1  -8  14   44.50    2.92
  -1  -8  13   21.96    2.36
  -1  -8  12    9.68    1.62
  -1  -8  12    8.98    1.48
  -1  -8  12    5.72    1.36
  -1  -8  12    6.80    1.47
  -1  -8  12    9.78    1.70
  -1  -8  12    9.67    1.74
  -1  -8  12    7.61    1.46
  -1  -8  12    6.50    1.49
  -1  -8  11    4.31    1.22
  -1  -8  11    3.97    1.21
  -1  -8  11    3.71    1.03
  -1  -8  11    3.75    1.27
  -1  -8  11    5.35    1.41
  -1  -8  11    3.27    1.13
  -1  -8  11    5.37    1.27
  -1  -8  11    4.24    1.17
  -1  -8  10  658.98   15.32
  -1  -8  10  648.35   15.46
  -1  -8  10  653.39   15.39
  -1  -8  10  620.07   14.72
  -1  -8  10  669.96   15.38
  -1  -8  10  656.38   14.77
  -1  -8  10  664.34   16.00
  -1  -8  10  659.57   16.13
  -1  -8  10  631.69   15.18
   1   8 -10  607.40   15.12
  -1  -8   9    6.58    1.37
  -1  -8   9    6.89    1.25
  -1  -8   9    6.59    1.30
  -1  -8   9    7.31    1.17
  -1  -8   9    5.73    1.08
  -1  -8   9    5.73    1.37
  -1  -8   9    6.21    1.41
  -1  -8   9    6.98    1.21
   1   8  -9    5.31    1.07
   1   8  -9    5.87    1.22
  -1  -8   8   31.25    2.26
  -1  -8   8   32.31    2.47
  -1  -8   8   31.05    2.39
  -1  -8   8   36.28    2.24
  -1  -8   8   34.51    2.70
  -1  -8   8   35.87    2.61
  -1  -8   8   32.02    2.54
  -1  -8   8   31.48    2.26
  -1  -8   8   32.56    2.29
   1   8  -8   30.17    2.45
   1   8  -8   31.28    2.31
  -1  -8   8   34.16    2.43
  -1  -8   7   91.51    3.96
  -1  -8   7   97.71    4.03
  -1  -8   7   92.26    3.54
  -1  -8   7   96.88    4.35
  -1  -8   7   96.69    4.27
  -1  -8   7   96.34    4.42
   1   8  -7   91.99    3.76
  -1  -8   7   91.44    3.69
  -1  -8   7   96.59    4.13
  -1  -8   7   94.56    4.21
  -1  -8   7   89.66    3.64
   1   8  -7   87.62    3.88
  -1  -8   7   92.45    4.00
   1   8  -7   95.32    4.07
   1   8  -7   88.13    4.09
  -1  -8   6   24.42    1.94
   1   8  -6   22.06    1.94
   1   8  -6   24.31    1.98
  -1  -8   6   22.62    1.90
  -1  -8   6   23.43    1.92
  -1  -8   6   21.38    1.56
   1   8  -6   24.85    1.79
  -1  -8   6   27.04    2.00
  -1  -8   6   26.58    2.23
  -1  -8   6   26.21    2.19
  -1  -8   6   25.74    2.05
   1   8  -6   25.43    1.99
   1   8  -6   25.64    1.94
   1   8  -6   27.09    1.89
   1   8  -6   25.78    1.76
  -1  -8   5  502.19   12.06
  -1  -8   5  507.46   12.20
  -1  -8   5  509.21   11.64
  -1  -8   5  503.07   11.55
   1   8  -5  508.28   11.88
   1   8  -5  514.59   11.99
   1   8  -5  508.97   12.00
   1   8  -5  509.18   11.38
   1   8  -5  511.90   11.37
   1   8  -5  519.29   11.53
  -1  -8   5  489.93   11.55
   1   8  -5  511.19   11.23
   1   8  -5  502.79   11.70
   1   8  -4  634.99   13.96
  -1  -8   4  632.28   13.40
  -1  -8   4  613.92   14.09
  -1  -8   4  613.57   13.89
   1   8  -4  611.24   13.70
   1   8  -4  601.49   13.88
   1   8  -4  625.45   13.47
   1   8  -4  624.53   13.46
   1   8  -4  636.23   13.76
   1   8  -4  627.43   13.28
   1   8  -4  623.83   13.85
  -1  -8   4  608.18   13.19
   1   8  -4  622.13   13.36
  -1  -8   3  530.37   11.98
   1   8  -3  536.66   11.90
   1   8  -3  536.70   12.18
   1   8  -3  529.42   12.45
  -1  -8   3  525.59   12.20
  -1  -8   3  523.11   11.62
   1   8  -3  513.44   12.03
   1   8  -3  539.05   12.44
   1   8  -3  527.15   12.02
   1   8  -3  522.12   12.21
  -1  -8   3  542.69   11.90
   1   8  -3  542.67   12.41
  -1  -8   3  527.04   12.41
   1   8  -3  535.07   12.05
   1   8  -3  527.39   12.06
   1   8  -3  543.51   12.51
  -1  -8   3  523.02   12.37
  -1  -8   2  302.62    8.25
  -1  -8   2  306.16    7.71
  -1  -8   2  301.90    8.03
  -1  -8   2  305.05    7.90
   1   8  -2  310.72    8.47
   1   8  -2  311.24    8.57
   1   8  -2  284.31    7.71
  -1  -8   2  294.51    8.29
   1   8  -2  302.98    8.45
   1   8  -2  300.25    8.20
   1   8  -2  296.70    8.35
   1   8  -2  299.06    8.15
  -1  -8   2  297.17    8.38
  -1  -8   2  295.10    7.61
  -1  -8   2  304.28    8.10
   1   8  -2  296.72    7.98
   1   8  -2  297.60    8.40
  -1  -8   2  307.72    8.29
   1   8  -2  302.32    8.28
   1   8  -2  312.38    8.53
   1   8  -1  204.37    6.73
   1   8  -1  199.89    6.70
   1   8  -1  200.81    6.74
  -1  -8   1  193.23    6.05
  -1  -8   1  208.08    6.44
  -1  -8   1  203.79    6.58
  -1  -8   1  221.82    6.50
   1   8  -1  208.51    6.79
  -1  -8   1  216.04    6.72
  -1  -8   1  209.00    6.59
  -1  -8   1  210.53    6.52
   1   8  -1  206.55    6.55
   1   8  -1  191.89    6.27
  -1  -8   1  201.81    6.55
   1   8  -1  208.99    6.71
   1   8  -1  203.75    6.77
  -1  -8   1  201.22    6.50
  -1  -8   0   76.20    3.55
   1   8   0   93.63    4.27
   1   8   0   93.75    4.38
   1   8   0   82.91    4.21
  -1  -8   0   88.10    3.93
  -1  -8   0   88.98    4.10
  -1  -8   0   93.92    4.24
  -1  -8   0   87.85    4.03
  -1  -8   0   90.27    4.17
   1   8   0   95.39    4.45
   1   8   0   83.84    3.92
  -1  -8   0   92.65    4.21
   1   8   0   86.78    4.14
   1   8   0   96.01    4.41
   1   8   0   87.02    4.30
  -1  -8   0   92.21    4.18
  -1  -8   0   92.74    3.93
  -1  -8   0   89.68    4.15
  -1  -8   0   89.82    4.30
  -1  -8   0   90.16    4.16
   1   8   1  483.95   12.53
   1   8   1  484.85   12.27
   1   8   1  489.31   12.64
   1   8   1  495.43   12.54
  -1  -8  -1  505.50   12.29
  -1  -8  -1  499.39   12.30
  -1  -8  -1  469.79   12.12
  -1  -8  -1  444.02   11.43
   1   8   1  457.45   12.04
   1   8   1  508.57   12.75
  -1  -8  -1  480.10   12.15
  -1  -8  -1  504.00   12.33
  -1  -8  -1  486.94   11.91
  -1  -8  -1  505.34   12.53
  -1  -8  -1  484.27   12.19
  -1  -8  -2    0.42    0.73
   1   8   2    0.92    0.88
  -1  -8  -2    1.12    0.97
  -1  -8  -2    0.92    0.85
  -1  -8  -2   -0.12    0.77
  -1  -8  -2    0.34    0.90
  -1  -8  -2    2.85    0.89
  -1  -8  -2   -0.12    0.92
  -1  -8  -2    1.03    0.99
   1   8   2    0.72    0.84
  -1  -8  -2    0.92    1.01
   1   8   2    0.56    0.86
   1   8   3  226.34    7.63
  -1  -8  -3  264.74    8.12
   1   8   3  232.88    7.85
  -1  -8  -3  259.57    7.94
  -1  -8  -3  221.28    7.46
  -1  -8  -3  258.52    7.93
  -1  -8  -3  247.43    7.83
  -1  -8  -3  250.80    8.12
  -1  -8  -3  251.67    8.02
  -1  -8  -3  245.06    8.00
   1   8   4   29.57    2.46
  -1  -8  -4   31.85    2.56
  -1  -8  -4   29.06    2.45
  -1  -8  -4   26.87    2.39
  -1  -8  -4   21.67    2.14
   1   8   4   24.91    2.29
  -1  -8  -4   29.53    2.47
   1   8   4   27.08    2.23
  -1  -8  -4   27.88    2.30
  -1  -8  -4   25.38    2.28
  -1  -8  -4   27.89    2.39
   1   8   4   29.63    2.64
  -1  -8  -4   23.90    2.23
   1   8   5   35.81    2.60
   1   8   5   31.71    2.30
  -1  -8  -5   26.74    2.21
  -1  -8  -5   30.85    2.33
  -1  -8  -5   31.90    2.37
  -1  -8  -5   30.08    2.32
   1   8   5   29.09    2.20
  -1  -8  -5   31.15    2.22
  -1  -8  -5   29.09    2.28
  -1  -8  -5   30.50    2.33
   1   8   5   29.99    2.39
   1   8   5   28.49    2.12
  -1  -8  -6    5.14    0.93
  -1  -8  -6    3.43    0.81
   1   8   6    4.78    1.00
  -1  -8  -6    3.26    0.78
  -1  -8  -6    3.93    0.93
  -1  -8  -6    3.84    0.92
   1   8   6    3.58    0.94
   1   8   6    3.52    0.83
   1   8   6    4.03    0.93
   1   8   6    2.23    0.70
  -1  -9  14  103.92    4.49
  -1  -9  14  104.02    4.35
  -1  -9  13   30.94    2.59
  -1  -9  13   30.00    2.60
  -1  -9  13   36.08    2.63
  -1  -9  12  254.20    8.26
  -1  -9  12  274.62    8.68
  -1  -9  12  277.46    8.82
  -1  -9  12  263.27    8.27
  -1  -9  11    9.26    1.57
  -1  -9  11    6.83    1.35
  -1  -9  11    6.37    1.26
  -1  -9  11    6.47    1.43
  -1  -9  11    6.79    1.51
  -1  -9  11    5.32    1.27
  -1  -9  11    6.91    1.37
  -1  -9  10  308.96    9.62
  -1  -9  10  292.70    9.55
  -1  -9  10  310.13    9.12
  -1  -9  10  310.54    9.06
   1   9 -10  277.51    8.71
  -1  -9  10  292.15    8.82
  -1  -9  10  303.87    9.41
  -1  -9   9    6.17    1.43
  -1  -9   9    5.83    1.42
   1   9  -9    4.45    1.21
  -1  -9   9    6.52    1.42
  -1  -9   9    6.25    1.19
  -1  -9   9    8.48    1.54
  -1  -9   9    4.95    1.24
  -1  -9   9    5.79    1.21
  -1  -9   8  337.83    9.71
   1   9  -8  331.86    9.15
  -1  -9   8  331.37    9.28
  -1  -9   8  348.48    9.61
  -1  -9   8  338.72    9.30
  -1  -9   8  353.06   10.00
  -1  -9   8  344.74    9.75
   1   9  -8  325.77    9.64
   1   9  -8  331.40    9.35
   1   9  -7   28.92    2.46
   1   9  -7   37.50    2.64
  -1  -9   7   33.87    2.43
  -1  -9   7   35.22    2.48
  -1  -9   7   32.10    2.39
   1   9  -7   33.15    2.44
  -1  -9   7   33.39    2.62
  -1  -9   7   33.51    2.71
  -1  -9   7   33.18    2.53
  -1  -9   7   31.56    2.52
  -1  -9   7   35.69    2.58
   1   9  -7   31.22    2.29
  -1  -9   6  623.68   14.23
   1   9  -6  632.61   14.57
   1   9  -6  598.27   14.47
   1   9  -6  650.31   14.34
   1   9  -6  617.58   13.93
   1   9  -6  607.70   13.75
   1   9  -6  634.52   13.86
   1   9  -6  614.55   13.57
  -1  -9   6  639.82   14.35
  -1  -9   6  623.72   14.91
  -1  -9   6  632.89   14.81
  -1  -9   6  616.82   14.06
  -1  -9   6  624.59   14.17
  -1  -9   6  637.80   14.21
  -1  -9   5   67.23    3.62
  -1  -9   5   66.02    3.65
  -1  -9   5   66.10    3.32
   1   9  -5   64.82    3.25
   1   9  -5   65.82    3.25
   1   9  -5   62.94    3.08
   1   9  -5   63.54    3.46
  -1  -9   5   66.33    3.31
   1   9  -5   61.93    3.31
  -1  -9   5   65.91    3.35
   1   9  -5   66.04    3.44
   1   9  -5   70.58    3.55
  -1  -9   4  363.45    9.25
  -1  -9   4  368.25   10.02
  -1  -9   4  366.52    9.19
  -1  -9   4  360.30    9.00
   1   9  -4  364.68    9.44
   1   9  -4  376.73    9.93
   1   9  -4  361.64    9.60
  -1  -9   4  358.12    9.88
   1   9  -4  366.35    9.69
   1   9  -4  359.04    9.41
   1   9  -4  351.24    9.12
   1   9  -4  367.50    9.55
   1   9  -4  370.85    9.73
  -1  -9   4  356.42    9.34
   1   9  -3   63.40    3.55
   1   9  -3   63.35    3.54
   1   9  -3   60.75    3.29
   1   9  -3   69.89    3.72
  -1  -9   3   63.46    3.52
   1   9  -3   58.59    3.17
   1   9  -3   64.24    3.53
   1   9  -3   66.50    3.48
   1   9  -3   62.00    3.22
  -1  -9   3   57.95    3.16
   1   9  -3   59.42    3.41
   1   9  -3   62.85    3.47
  -1  -9   3   65.86    3.30
  -1  -9   3   67.92    3.54
  -1  -9   3   66.57    3.37
   1   9  -2  269.73    8.20
   1   9  -2  268.79    8.19
   1   9  -2  275.12    8.31
   1   9  -2  269.97    8.24
   1   9  -2  250.72    7.97
  -1  -9   2  267.80    8.15
   1   9  -2  261.44    8.20
   1   9  -2  264.96    8.04
  -1  -9   2  259.34    7.68
  -1  -9   2  252.17    7.24
  -1  -9   2  289.03    8.16
  -1  -9   2  258.45    7.94
   1   9  -2  280.30    8.40
  -1  -9   2  265.97    7.82
  -1  -9   2  251.89    7.21
   1   9  -1  347.52    9.93
   1   9  -1  342.24    9.73
   1   9  -1  334.62    9.81
   1   9  -1  338.95    9.94
  -1  -9   1  333.08    9.65
  -1  -9   1  327.22    8.98
  -1  -9   1  350.14    9.39
  -1  -9   1  351.81    9.51
   1   9  -1  315.14    9.17
   1   9  -1  346.41    9.98
   1   9  -1  350.70    9.90
  -1  -9   1  354.10    9.72
  -1  -9   1  361.05    9.82
  -1  -9   1  357.48    9.77
  -1  -9   1  333.15    8.99
  -1  -9   1  350.24    9.56
   1   9  -1  343.09   10.03
  -1  -9   0   65.57    3.53
  -1  -9   0   64.92    3.68
  -1  -9   0   69.01    3.70
   1   9   0   70.35    3.97
   1   9   0   64.91    3.72
  -1  -9   0   71.47    3.86
  -1  -9   0   63.58    3.39
  -1  -9   0   70.84    3.92
   1   9   0   65.47    3.89
   1   9   0   67.47    3.80
   1   9   0   69.99    3.94
  -1  -9   0   68.48    3.82
   1   9   0   65.67    3.91
  -1  -9   0   72.57    3.89
   1   9   1    1.01    0.95
  -1  -9  -1    0.93    0.87
  -1  -9  -1    0.82    0.91
  -1  -9  -1    1.38    0.99
  -1  -9  -1    1.56    1.00
   1   9   1    1.75    0.97
  -1  -9  -1    2.21    1.05
   1   9   1    1.41    0.95
  -1  -9  -1    0.35    0.95
  -1  -9  -1    2.38    1.04
  -1  -9  -2  131.76    5.40
  -1  -9  -2  124.80    5.24
  -1  -9  -2  131.18    5.29
  -1  -9  -2  134.64    5.41
  -1  -9  -2  127.77    5.46
  -1  -9  -2  115.48    4.95
   1   9   2  117.83    5.27
   1   9   2  131.19    5.48
  -1  -9  -3  305.02    8.76
  -1  -9  -3  302.16    8.46
  -1  -9  -3  305.58    8.68
   1   9   3  259.35    8.10
  -1  -9  -3  304.79    8.81
  -1  -9  -3  295.65    8.46
  -1  -9  -3  263.48    8.19
  -1  -9  -3  300.40    8.51
  -1  -9  -3  262.00    7.86
  -1  -9  -3  294.70    8.57
   1   9   3  301.13    8.67
   1   9   3  279.36    8.25
   1   9   4   39.59    2.53
  -1  -9  -4   38.26    2.54
  -1  -9  -4   43.92    2.72
   1   9   4   41.87    2.74
  -1  -9  -4   42.24    2.68
   1   9   4   34.98    2.32
  -1  -9  -4   41.01    2.59
   1   9   4   42.76    2.77
  -1  -9  -4   38.03    2.61
  -1  -9  -4   39.97    2.49
  -1  -9  -4   38.85    2.62
   1   9   5  191.08    5.54
  -1  -9  -5  184.60    5.34
  -1  -9  -5  179.08    5.32
  -1 -10  14  119.70    4.68
  -1 -10  14  112.26    4.37
  -1 -10  14  128.55    4.66
  -1 -10  13   33.89    2.50
  -1 -10  13   40.00    2.82
  -1 -10  13   41.88    2.91
  -1 -10  13   34.17    2.58
  -1 -10  13   40.60    2.66
  -1 -10  12   71.32    4.01
  -1 -10  12   60.50    3.57
  -1 -10  12   76.58    4.09
  -1 -10  12   70.30    3.81
   1  10 -11    0.33    0.86
  -1 -10  11    0.67    0.82
  -1 -10  11    0.83    0.86
  -1 -10  11    0.80    0.87
  -1 -10  11    0.53    0.79
  -1 -10  10  340.55    9.67
  -1 -10  10  363.22    9.76
  -1 -10  10  366.03   10.18
   1  10 -10  358.89   10.31
  -1 -10  10  379.75   10.90
   1  10 -10  349.03    9.87
   1  10  -9    2.19    0.98
   1  10  -9    1.50    0.90
  -1 -10   9    0.68    0.93
  -1 -10   9    3.54    1.12
  -1 -10   9    1.03    0.94
  -1 -10   9    1.60    0.92
   1  10  -9    1.74    0.90
   1  10  -9    3.65    1.02
  -1 -10   9    1.76    1.05
  -1 -10   9    2.80    1.03
  -1 -10   8    9.20    1.44
   1  10  -8    9.43    1.52
  -1 -10   8   11.96    1.81
  -1 -10   8    8.06    1.45
  -1 -10   8    9.06    1.59
  -1 -10   8    9.13    1.54
   1  10  -8    7.65    1.39
  -1 -10   8    9.81    1.50
   1  10  -8    9.95    1.58
   1  10  -7    0.87    0.76
  -1 -10   7    0.21    0.67
   1  10  -7    0.50    0.69
   1  10  -7   -0.12    0.68
  -1 -10   7   -0.13    0.83
  -1 -10   7    0.90    0.97
  -1 -10   7    0.26    0.83
  -1 -10   7    0.21    0.71
   1  10  -7    0.81    0.77
  -1 -10   7    0.21    0.76
  -1 -10   7    0.44    0.70
  -1 -10   7    0.37    0.83
  -1 -10   6   63.29    3.39
  -1 -10   6   64.01    3.46
   1  10  -6   62.02    3.67
  -1 -10   6   59.84    3.30
   1  10  -6   60.80    3.37
   1  10  -6   57.12    3.39
  -1 -10   6   67.12    3.86
  -1 -10   6   62.83    3.75
  -1 -10   6   59.20    3.36
   1  10  -6   59.27    3.25
   1  10  -6   64.51    3.34
  -1 -10   6   62.97    3.42
   1  10  -6   67.00    3.76
   1  10  -6   59.89    3.60
   1  10  -6   62.66    3.43
   1  10  -5   14.17    1.83
  -1 -10   5   14.79    1.67
   1  10  -5   14.08    1.80
   1  10  -5   12.94    1.65
   1  10  -5   14.89    1.61
   1  10  -5   13.05    1.65
  -1 -10   5   11.67    1.66
  -1 -10   5   13.88    1.57
  -1 -10   5   15.73    1.93
   1  10  -5   11.37    1.48
   1  10  -5   13.83    1.85
   1  10  -5   13.69    1.74
   1  10  -5   14.44    1.78
  -1 -10   5   14.74    1.65
   1  10  -4  861.88   19.02
   1  10  -4  809.17   18.42
  -1 -10   4  850.64   18.21
  -1 -10   4  882.25   19.29
  -1 -10   4  868.03   19.04
   1  10  -4  848.82   18.80
  -1 -10   4  814.53   18.03
   1  10  -4  851.67   18.99
   1  10  -4  833.59   18.80
   1  10  -4  866.96   18.90
   1  10  -4  853.72   18.17
   1  10  -4  865.30   18.68
   1  10  -4  851.75   19.14
   1  10  -4  876.60   19.27
  -1 -10   4  856.20   17.93
   1  10  -4  854.86   18.53
  -1 -10   3   16.69    1.80
   1  10  -3   17.52    1.96
   1  10  -3   15.72    1.96
   1  10  -3   17.36    2.01
  -1 -10   3   16.61    1.83
   1  10  -3   15.48    1.90
   1  10  -3   19.03    2.12
   1  10  -3   16.73    1.91
   1  10  -3   14.99    1.87
   1  10  -3   15.70    1.79
   1  10  -3   13.31    1.84
  -1 -10   2    6.72    1.34
   1  10  -2    3.87    1.30
   1  10  -2    5.52    1.26
   1  10  -2    6.14    1.39
  -1 -10   2    5.52    1.20
   1  10  -2    5.40    1.40
  -1 -10   2    4.99    1.14
  -1 -10   2    5.33    1.27
  -1 -10   2    4.55    1.24
   1  10  -2    4.70    1.18
   1  10  -2    4.46    1.16
   1  10  -2    5.46    1.33
   1  10  -2    5.13    1.21
   1  10  -1  255.49    8.47
  -1 -10   1  263.34    8.11
   1  10  -1  247.42    8.02
   1  10  -1  256.92    8.44
  -1 -10   1  249.02    7.88
   1  10  -1  255.97    8.24
  -1 -10   1  227.92    7.28
  -1 -10   1  254.86    8.13
  -1 -10   1  269.90    8.37
  -1 -10   1  256.86    7.99
  -1 -10   1  226.62    7.21
   1  10  -1  261.14    8.42
   1  10  -1  261.43    8.27
   1  10  -1  268.17    8.60
  -1 -10   0   44.38    3.09
   1  10   0   44.04    3.27
   1  10   0   45.40    3.11
  -1 -10   0   43.41    3.03
  -1 -10   0   43.48    2.84
  -1 -10   0   44.39    3.12
  -1 -10   0   45.41    3.22
  -1 -10   0   45.64    3.08
   1  10   0   48.58    3.31
  -1 -10  -1   41.06    2.72
  -1 -10  -1   49.44    3.12
  -1 -10  -1   45.07    3.02
  -1 -10  -1   41.99    3.00
  -1 -10  -1   40.60    2.73
  -1 -10  -1   36.33    2.57
  -1 -10  -2  111.25    4.51
  -1 -10  -2  117.74    4.81
  -1 -10  -2  113.89    4.90
  -1 -10  -2  116.66    4.78
  -1 -10  -2  113.27    4.54
   1  10   2  107.43    4.70
   1  10   2  123.57    4.91
  -1 -10  -2  110.85    4.76
  -1 -10  -2  120.28    4.84
  -1 -10  -3    7.99    1.19
  -1 -10  -3    7.18    1.20
   1  10   3    9.48    1.37
   1  10   3   10.59    1.36
  -1 -10  -3   10.02    1.38
  -1 -10  -3   10.27    1.28
  -1 -10  -3   12.24    1.47
   1  10   4   53.56    2.61
  -1 -10  -4   51.36    2.39
  -1 -10  -4   42.74    2.44
  -1 -10  -4   48.21    2.39
  -1 -10  -4   45.69    2.46
  -1 -11  14   34.94    2.18
  -1 -11  14   30.83    2.15
  -1 -11  13   26.70    2.05
  -1 -11  13   30.60    2.36
  -1 -11  12   76.39    3.70
  -1 -11  12   71.61    3.67
  -1 -11  12   87.70    4.24
  -1 -11  12   81.36    4.09
  -1 -11  12   69.05    3.82
  -1 -11  11   18.20    1.92
  -1 -11  11   16.36    2.06
  -1 -11  11   20.24    2.25
   1  11 -11   18.88    2.00
  -1 -11  11   20.89    2.23
   1  11 -10   42.88    3.18
  -1 -11  10   49.22    3.40
  -1 -11  10   48.83    3.45
   1  11 -10   43.64    3.03
  -1 -11   9   13.87    1.88
   1  11  -9   13.92    1.87
   1  11  -9   16.23    1.89
   1  11  -9   15.80    1.90
   1  11  -9   13.84    1.82
  -1 -11   9   17.42    1.97
  -1 -11   9   16.93    2.13
  -1 -11   9   13.03    1.70
  -1 -11   8  392.44   10.54
  -1 -11   8  405.08   10.93
  -1 -11   8  388.67   10.50
   1  11  -8  393.02   11.22
   1  11  -8  402.90   11.01
   1  11  -8  400.74   11.09
   1  11  -8  407.91   11.09
   1  11  -8  400.78   10.50
  -1 -11   8  393.48   11.23
  -1 -11   8  407.53   11.47
  -1 -11   7   53.73    3.53
  -1 -11   7   52.70    3.27
   1  11  -7   51.27    3.49
   1  11  -7   52.13    3.44
  -1 -11   7   55.42    3.24
   1  11  -7   57.68    3.38
   1  11  -7   59.19    3.36
   1  11  -7   54.36    3.47
   1  11  -7   53.77    3.47
  -1 -11   7   61.51    3.40
  -1 -11   7   51.64    3.25
  -1 -11   7   57.80    3.70
  -1 -11   7   58.12    3.77
   1  11  -7   57.61    3.44
  -1 -11   7   55.57    3.22
  -1 -11   6  193.63    7.13
  -1 -11   6  204.13    7.44
   1  11  -6  194.82    6.82
   1  11  -6  190.21    7.09
   1  11  -6  203.29    7.27
  -1 -11   6  207.07    6.79
   1  11  -6  199.72    7.00
   1  11  -6  210.10    6.91
  -1 -11   6  204.58    6.78
   1  11  -6  203.09    7.01
   1  11  -6  197.66    7.16
   1  11  -6  194.43    7.18
   1  11  -6  196.47    6.64
   1  11  -6  208.55    7.36
  -1 -11   6  200.09    6.62
  -1 -11   6  186.57    6.45
   1  11  -5    4.46    1.23
   1  11  -5    3.71    1.15
  -1 -11   5    5.67    1.26
   1  11  -5    3.18    1.09
   1  11  -5    4.71    1.29
   1  11  -5    4.79    1.20
  -1 -11   5    4.11    1.18
  -1 -11   5    4.26    1.16
   1  11  -5    4.17    1.19
   1  11  -5    4.30    1.20
   1  11  -5    6.02    1.32
   1  11  -5    3.13    1.08
   1  11  -4   11.61    1.72
   1  11  -4   13.56    1.91
  -1 -11   4   10.98    1.55
  -1 -11   4    9.69    1.50
  -1 -11   4   11.98    1.79
  -1 -11   4   11.28    1.75
   1  11  -4   12.15    1.67
   1  11  -4   11.32    1.80
   1  11  -4    9.95    1.51
   1  11  -4   14.08    1.83
   1  11  -4   10.34    1.61
   1  11  -4   10.58    1.74
   1  11  -4   12.97    1.83
   1  11  -3   71.82    4.06
  -1 -11   3   69.51    4.04
   1  11  -3   74.75    4.15
   1  11  -3   73.37    3.99
   1  11  -3   77.47    4.28
   1  11  -3   76.19    4.07
   1  11  -3   75.86    4.20
   1  11  -3   71.55    4.08
   1  11  -3   73.01    4.16
  -1 -11   3   66.78    3.63
   1  11  -3   71.03    4.09
  -1 -11   3   76.80    3.96
   1  11  -2 1506.05   30.14
   1  11  -2 1510.12   30.15
   1  11  -2 1469.12   29.72
   1  11  -2 1459.33   29.61
   1  11  -2 1504.99   30.12
  -1 -11   2 1532.70   29.67
   1  11  -1   35.98    2.72
  -1 -11   1   36.62    2.73
   1  11  -1   37.35    2.77
   1  11  -1   35.73    2.81
   1  11  -1   40.25    3.06
   1  11   0  197.04    6.74
   1  11   0  210.01    7.12
  -1 -11   0  208.98    7.00
  -1 -11   0  208.99    6.89
   1  11   1   88.64    3.94
   1  11   1   81.13    3.94
  -1 -11  -1   85.01    4.04
  -1 -11  -1   85.69    3.97
  -1 -11  -2   21.48    1.84
   1  11   2   22.84    1.74
  -1 -11  -2   20.57    1.81
   1  11   3   43.29    2.18
  -1 -11  -3   35.16    2.03
  -1 -12  14    1.13    0.61
  -1 -12  14    0.46    0.56
  -1 -12  13   79.85    3.55
  -1 -12  13   76.24    3.42
  -1 -12  12  144.76    4.89
  -1 -12  12  139.62    5.44
  -1 -12  12  157.82    5.55
  -1 -12  12  161.11    5.56
  -1 -12  12  135.39    4.85
  -1 -12  11  103.05    4.71
  -1 -12  11  108.71    4.85
  -1 -12  11   94.74    4.06
  -1 -12  11  104.48    4.85
   1  12 -10  114.02    4.92
   1  12 -10  109.20    4.70
  -1 -12  10  108.94    4.91
  -1 -12  10  111.12    5.07
   1  12 -10  100.88    4.90
  -1 -12  10  113.49    5.16
  -1 -12   9   48.66    3.35
   1  12  -9   46.34    3.17
   1  12  -9   40.12    2.92
   1  12  -9   43.38    3.02
  -1 -12   9   46.83    3.20
   1  12  -9   45.80    2.92
  -1 -12   9   41.68    2.89
  -1 -12   9   41.68    2.94
  -1 -12   9   44.29    3.20
   1  12  -9   39.72    3.06
   1  12  -8    8.73    1.53
  -1 -12   8    7.46    1.31
  -1 -12   8    8.65    1.57
  -1 -12   8    9.62    1.45
  -1 -12   8    9.89    1.61
   1  12  -8    9.06    1.57
   1  12  -8    8.01    1.48
   1  12  -7   52.91    3.48
   1  12  -7   48.86    3.37
   1  12  -7   51.34    3.42
  -1 -12   7   50.36    3.42
  -1 -12   7   53.81    3.12
  -1 -12   7   49.09    3.04
  -1 -12   7   51.36    3.36
   1  12  -7   51.16    3.40
   1  12  -6  346.29   10.19
   1  12  -6  348.21    9.98
   1  12  -6  357.16   10.34
   1  12  -6  372.67   10.55
  -1 -12   6  367.27   10.36
  -1 -12   6  351.08    9.56
  -1 -12   6  361.26   10.31
  -1 -12   6  352.41    9.54
   1  12  -6  337.85   10.12
   1  12  -5    3.05    1.13
   1  12  -5    6.48    1.38
   1  12  -5    5.51    1.28
  -1 -12   5    6.83    1.23
  -1 -12   5    3.32    0.96
  -1 -12   5    5.68    1.27
   1  12  -5    4.25    1.14
   1  12  -5    3.98    1.18
   1  12  -4  269.57    8.49
   1  12  -4  245.48    8.05
   1  12  -4  256.90    8.28
   1  12  -4  241.87    8.22
   1  12  -4  262.33    8.36
   1  12  -4  266.82    8.28
  -1 -12   4  225.70    7.37
  -1 -12   4  265.23    8.25
  -1 -12   4  236.68    7.72
  -1 -12   4  269.93    7.76
   1  12  -3    4.03    1.16
  -1 -12   3    4.49    1.04
   1  12  -3    6.14    1.21
   1  12  -3    2.18    1.00
   1  12  -3    3.64    1.09
   1  12  -3    5.63    1.29
   1  12  -3    7.59    1.40
   1  12  -3    6.35    1.32
  -1 -12   3    4.13    1.10
  -1 -12   3    6.67    1.27
   1  12  -3    5.72    1.27
  -1 -12   3    4.51    1.06
   1  12  -2    2.08    0.87
   1  12  -2    1.72    0.96
  -1 -12   2    1.14    0.78
  -1 -12   2    2.16    0.87
   1  12  -2    2.46    0.92
   1  12  -2    2.32    0.96
   1  12  -2    1.54    0.90
  -1 -12   2    1.94    0.93
  -1 -12   1    9.20    1.43
   1  12  -1    6.81    1.32
   1  12  -1    7.74    1.31
  -1 -12   1    6.57    1.21
  -1 -12   1    5.80    1.18
  -1 -12   0  286.38    7.58
   1  12   0  288.48    7.59
  -1 -12   0  274.42    7.63
   1  12   0  266.53    7.61
  -1 -12   0  260.29    7.23
  -1 -12  -1    1.95    0.72
   1  12   1    2.71    0.70
  -1 -12  -1    1.15    0.66
   1  12   2   78.30    2.76
  -1 -13  13  204.79    5.56
  -1 -13  13  190.44    5.40
  -1 -13  12    2.99    0.92
  -1 -13  12    4.11    0.87
   1  13 -11    8.28    1.22
  -1 -13  11    9.37    1.39
  -1 -13  11    8.84    1.28
  -1 -13  11   11.62    1.51
   1  13 -10   95.69    4.22
  -1 -13  10   91.19    4.36
  -1 -13  10   87.80    4.02
  -1 -13  10   96.96    4.37
   1  13  -9   33.77    2.51
   1  13  -9   31.87    2.51
   1  13  -9   32.81    2.31
  -1 -13   9   30.60    2.50
  -1 -13   9   25.18    2.14
   1  13  -9   37.16    2.67
  -1 -13   9   32.19    2.50
  -1 -13   9   31.05    2.63
   1  13  -8  108.13    4.65
   1  13  -8   97.47    4.24
  -1 -13   8   91.68    4.03
  -1 -13   8   93.95    4.53
   1  13  -8   98.78    4.57
  -1 -13   8  103.81    4.64
   1  13  -8   88.63    4.47
   1  13  -8   93.94    4.44
   1  13  -7   24.09    2.27
   1  13  -7   27.31    2.29
  -1 -13   7   28.42    2.41
   1  13  -7   25.97    2.10
   1  13  -7   28.73    2.42
  -1 -13   7   25.16    2.35
   1  13  -7   25.17    2.16
   1  13  -7   26.74    2.43
   1  13  -7   26.69    2.39
   1  13  -6    0.23    0.80
   1  13  -6    0.93    0.78
   1  13  -6    1.80    0.92
   1  13  -6    2.07    0.95
  -1 -13   6    1.54    0.85
  -1 -13   6    2.46    0.94
   1  13  -6    0.63    0.72
   1  13  -6    1.15    0.86
   1  13  -6    2.21    0.92
   1  13  -6    2.61    0.99
   1  13  -5   70.28    3.81
  -1 -13   5   63.52    3.45
   1  13  -5   74.49    3.88
   1  13  -5   78.17    3.94
  -1 -13   5   73.51    3.75
  -1 -13   5   73.13    3.74
   1  13  -5   67.55    3.77
   1  13  -5   74.44    3.82
   1  13  -5   65.19    3.66
   1  13  -5   72.95    3.79
   1  13  -5   70.54    3.79
   1  13  -5   68.74    3.65
   1  13  -4  167.50    5.95
   1  13  -4  172.77    6.08
  -1 -13   4  176.52    6.01
   1  13  -4  174.17    6.19
   1  13  -4  170.17    5.93
   1  13  -4  165.27    5.97
   1  13  -3   18.16    1.83
   1  13  -3   16.84    1.78
   1  13  -3   18.58    1.80
   1  13  -3   18.30    1.85
  -1 -13   3   18.34    1.78
   1  13  -2  252.59    7.18
   1  13  -2  240.17    6.90
  -1 -13   2  250.20    6.80
  -1 -13   1    1.89    0.63
   1  13  -1    0.35    0.61
  -1 -13   1    0.45    0.58
   1  13  -1    1.59    0.66
  -1 -14  12   10.28    1.10
   1  14 -11   41.33    2.21
  -1 -14  11   43.15    2.38
  -1 -14  11   37.09    2.35
  -1 -14  10    1.77    0.73
  -1 -14  10    0.93    0.75
   1  14 -10    1.43    0.65
   1  14 -10    0.58    0.65
   1  14  -9  116.81    4.41
   1  14  -9  113.23    4.01
  -1 -14   9  119.70    4.54
  -1 -14   9  114.78    4.57
  -1 -14   9  115.85    4.39
   1  14  -9  103.35    3.88
   1  14  -9  119.18    4.52
   1  14  -8   92.81    3.94
   1  14  -8   92.38    3.72
  -1 -14   8   94.61    4.01
  -1 -14   8   87.46    3.95
  -1 -14   8   94.01    3.93
   1  14  -8   81.64    3.66
   1  14  -8   95.35    4.05
   1  14  -7   13.10    1.56
   1  14  -7   14.32    1.58
   1  14  -7   14.28    1.62
  -1 -14   7   12.64    1.47
  -1 -14   7    8.62    1.31
  -1 -14   7   12.51    1.44
   1  14  -7   12.89    1.50
   1  14  -7   13.12    1.54
   1  14  -6   59.69    3.13
   1  14  -6   62.85    3.16
   1  14  -6   60.97    3.10
   1  14  -6   59.49    3.11
  -1 -14   6   62.46    3.13
  -1 -14   6   55.92    2.90
  -1 -14   6   62.03    3.08
   1  14  -6   50.20    2.77
   1  14  -6   56.96    3.07
   1  14  -6   62.54    3.21
  -1 -14   5   55.78    2.84
   1  14  -5   57.14    3.01
   1  14  -5   59.53    2.99
  -1 -14   5   54.80    2.82
   1  14  -5   53.64    2.84
   1  14  -5   53.22    2.81
   1  14  -5   59.57    3.04
  -1 -14   4    2.10    0.75
   1  14  -4    1.48    0.68
   1  14  -4    1.75    0.71
   1  14  -4    1.06    0.69
  -1 -14   4    2.05    0.66
  -1 -14   3   57.36    2.55
   1  14  -3   52.28    2.56
  -1 -14   3   58.05    2.49
   1  14  -3   54.54    2.65
   1  14  -2  157.18    4.62
  -1 -14   2  180.79    4.62
  -1 -15  11    0.82    0.43
   1  15 -10   10.00    1.04
   1  15  -9  124.42    3.98
   1  15  -9  131.83    4.08
   1  15  -9  119.54    3.79
  -1 -15   8   17.40    1.38
   1  15  -8   15.17    1.23
   1  15  -8   19.89    1.45
   1  15  -8   17.18    1.41
   1  15  -8   17.90    1.46
  -1 -15   8   17.95    1.37
   1  15  -7   78.72    3.10
   1  15  -7   81.54    3.08
   1  15  -7   88.26    3.23
   1  15  -7   87.55    3.24
  -1 -15   7   85.94    3.10
   1  15  -6   64.32    2.74
   1  15  -6   69.06    2.76
   1  15  -5   20.94    1.45
  -1 -15   5   25.41    1.46
  -2  15  -5    5.03    0.78
   2 -15   6   21.64    1.41
  -2  15  -6   21.22    1.48
  -2  15  -6   23.57    1.57
   2 -15   6   22.70    1.55
  -2  15  -7    2.82    0.69
   2 -15   7    2.13    0.62
  -2  15  -7    3.91    0.76
   2 -15   7    2.11    0.71
  -2  15  -7    2.22    0.59
   2 -15   8   39.07    2.18
  -2  15  -8   46.84    2.21
  -2  15  -8   45.07    2.07
  -2  15  -8   45.61    2.23
  -2  15  -9   53.88    2.32
   2 -15   9   47.54    2.28
   2 -14   2  155.13    4.26
  -2  14  -2  168.37    4.84
  -2  14  -2  159.94    4.87
   2 -14   2  159.65    4.69
   2 -14   3    1.34    0.56
  -2  14  -3    0.52    0.66
  -2  14  -3    1.42    0.70
   2 -14   3    1.09    0.61
  -2  14  -4  280.64    7.37
   2 -14   4  269.15    7.22
  -2  14  -4  274.01    7.52
   2 -14   4  265.46    6.78
   2 -14   4  279.68    7.12
  -2  14  -4  273.78    7.41
   2 -14   4  254.37    7.00
  -2  14  -5   17.64    1.69
  -2  14  -5   18.34    1.73
  -2  14  -5   20.88    1.80
  -2  14  -5   16.65    1.69
   2 -14   5   16.52    1.43
   2 -14   5   19.68    1.70
  -2  14  -5   17.60    1.68
   2 -14   5   15.34    1.41
   2 -14   5   17.02    1.58
  -2  14  -5   15.77    1.65
  -2  14  -5   16.22    1.59
  -2  14  -6    6.06    1.13
  -2  14  -6    6.43    1.07
  -2  14  -6    5.68    1.13
  -2  14  -6    4.80    1.03
  -2  14  -6    8.40    1.26
   2 -14   6    7.53    1.10
   2 -14   6    6.22    1.09
   2 -14   6    6.20    1.06
   2 -14   6    6.55    0.99
  -2  14  -6    6.23    1.10
  -2  14  -6    6.03    1.08
  -2  14  -7   49.70    2.88
  -2  14  -7   46.29    2.57
  -2  14  -7   52.88    2.87
  -2  14  -7   55.29    3.00
  -2  14  -7   51.11    2.64
   2 -14   7   51.04    2.50
  -2  14  -7   50.52    2.77
   2 -14   7   52.16    2.80
   2 -14   7   50.78    2.71
   2 -14   7   50.90    2.76
  -2  14  -7   52.75    2.92
  -2  14  -8  310.90    8.36
  -2  14  -8  304.78    7.80
  -2  14  -8  317.79    8.26
   2 -14   8  306.90    7.86
   2 -14   8  296.33    8.06
  -2  14  -8  317.41    8.16
  -2  14  -8  305.58    7.65
   2 -14   8  313.17    8.46
  -2  14  -8  292.97    7.64
   2 -14   8  305.90    8.03
   2 -14   9   19.44    1.77
   2 -14   9   19.25    1.72
  -2  14  -9   23.81    1.85
  -2  14  -9   18.18    1.43
  -2  14  -9   22.02    1.71
  -2  14  -9   21.04    1.80
  -2  14  -9   19.51    1.53
   2 -14   9   20.79    1.70
   2 -14  10   18.48    1.61
  -2  14 -10   21.90    1.57
  -2  14 -10   21.36    1.62
   2 -14  10   17.30    1.55
  -2  14 -11   36.87    1.95
   2 -14  12    1.40    0.50
   2 -13  -1    0.24    0.43
  -2  13   0  180.12    5.35
   2 -13   0  177.20    5.18
   2 -13   0  167.48    5.11
  -2  13  -1    0.79    0.70
   2 -13   1    0.99    0.65
   2 -13   1    0.56    0.66
  -2  13  -1    0.33    0.66
  -2  13  -2    0.58    0.67
  -2  13  -2    0.46    0.69
  -2  13  -2    0.65    0.75
  -2  13  -2    0.96    0.78
   2 -13   2   -0.08    0.74
   2 -13   2    0.18    0.74
  -2  13  -3    0.11    0.77
  -2  13  -3    0.42    0.71
  -2  13  -3    0.20    0.71
  -2  13  -3    0.42    0.72
  -2  13  -3    0.67    0.68
   2 -13   3    0.88    0.71
  -2  13  -3   -0.10    0.73
  -2  13  -3    0.80    0.78
   2 -13   4  116.86    4.52
   2 -13   4  119.69    4.86
   2 -13   4  114.71    4.57
  -2  13  -4  117.01    4.86
  -2  13  -4  117.10    4.90
  -2  13  -4  126.99    5.12
  -2  13  -4  115.51    4.87
  -2  13  -4  122.09    5.08
  -2  13  -4  117.61    4.89
  -2  13  -4  106.12    4.56
  -2  13  -4  115.75    4.97
  -2  13  -5    0.34    0.86
  -2  13  -5    0.51    0.73
  -2  13  -5    1.00    0.90
  -2  13  -5    0.89    0.86
  -2  13  -5    0.52    0.77
   2 -13   5    1.17    0.70
   2 -13   5    1.69    0.79
   2 -13   5    0.31    0.74
  -2  13  -5    0.44    0.89
  -2  13  -5    0.11    0.72
  -2  13  -5    0.94    0.69
  -2  13  -5   -0.10    0.73
  -2  13  -5   -0.23    0.87
  -2  13  -6  182.58    6.44
  -2  13  -6  183.38    6.24
  -2  13  -6  188.26    6.54
  -2  13  -6  187.18    6.27
  -2  13  -6  187.18    6.58
  -2  13  -6  185.36    6.39
  -2  13  -6  177.71    6.48
   2 -13   6  178.40    6.22
   2 -13   6  181.51    6.33
   2 -13   6  173.23    5.86
   2 -13   6  173.13    6.24
  -2  13  -6  172.77    6.27
  -2  13  -6  180.56    6.39
   2 -13   7   19.00    1.79
   2 -13   7   19.79    1.97
   2 -13   7   20.96    2.07
   2 -13   7   20.64    1.99
  -2  13  -7   18.04    1.82
  -2  13  -7   20.38    1.95
  -2  13  -7   19.92    2.04
  -2  13  -7   17.01    1.77
  -2  13  -7   19.02    1.98
  -2  13  -7   18.27    1.95
  -2  13  -7   20.81    1.97
  -2  13  -7   22.42    2.08
  -2  13  -7   19.88    2.07
  -2  13  -7   17.98    1.91
  -2  13  -8    2.68    0.94
  -2  13  -8    0.75    0.86
  -2  13  -8    1.01    0.74
  -2  13  -8    1.13    0.89
   2 -13   8    0.83    0.75
  -2  13  -8    1.10    0.71
   2 -13   8    1.74    0.97
   2 -13   8    1.24    0.78
  -2  13  -8    0.86    0.76
  -2  13  -8    1.53    0.79
   2 -13   9  188.47    6.51
  -2  13  -9  183.99    6.15
  -2  13  -9  180.76    5.86
  -2  13  -9  187.55    5.96
  -2  13  -9  190.90    6.02
  -2  13  -9  176.23    6.26
   2 -13   9  184.76    6.00
   2 -13   9  196.42    6.60
   2 -13   9  192.81    6.40
  -2  13 -10   74.20    3.22
   2 -13  10   71.44    3.07
   2 -13  10   75.40    3.73
   2 -13  10   75.36    3.63
  -2  13 -10   70.11    3.14
   2 -13  11   17.70    1.72
   2 -13  12   54.64    2.58
  -2  13 -12   53.17    2.26
   2 -13  12   52.75    2.68
   2 -13  13    4.16    0.71
  -2  12   2    3.34    0.82
   2 -12  -2    1.97    0.71
  -2  12   2    2.92    0.78
   2 -12  -2    2.61    0.76
   2 -12  -1  202.60    6.12
  -2  12   1  217.47    6.52
   2 -12  -1  197.13    6.01
   2 -12  -1  216.37    6.43
  -2  12   0  174.23    6.03
  -2  12   0  167.40    6.00
   2 -12   0  175.52    6.04
   2 -12   0  177.39    5.79
  -2  12   0  182.04    6.02
   2 -12   1   21.46    1.96
   2 -12   1   25.61    2.23
  -2  12  -1   25.25    2.30
  -2  12  -1   21.86    2.07
  -2  12  -1   22.69    2.12
  -2  12  -1   24.30    2.20
  -2  12  -2  263.33    8.30
   2 -12   2  248.04    7.96
  -2  12  -2  269.59    8.50
  -2  12  -2  283.14    8.48
  -2  12  -2  272.32    8.56
  -2  12  -2  266.47    8.20
   2 -12   2  265.46    7.73
  -2  12  -2  277.17    8.58
   2 -12   3   12.77    1.68
   2 -12   3   13.75    1.78
  -2  12  -3   14.74    1.88
  -2  12  -3   12.45    1.63
  -2  12  -3   12.75    1.77
  -2  12  -3   15.92    1.97
  -2  12  -3   14.03    1.79
  -2  12  -3   17.57    2.05
   2 -12   3   14.18    1.78
  -2  12  -4   10.08    1.58
  -2  12  -4   11.50    1.65
  -2  12  -4    9.62    1.55
  -2  12  -4   11.79    1.64
   2 -12   4    7.92    1.41
   2 -12   4   11.81    1.64
  -2  12  -4   11.69    1.70
  -2  12  -4   11.33    1.68
  -2  12  -5  253.43    8.19
  -2  12  -5  249.50    8.14
  -2  12  -5  241.57    7.90
  -2  12  -5  243.88    7.93
   2 -12   5  246.61    7.69
  -2  12  -5  246.29    8.07
  -2  12  -5  235.00    7.94
   2 -12   5  248.54    8.01
   2 -12   5  257.93    8.13
  -2  12  -6   59.72    3.67
  -2  12  -6   57.31    3.58
   2 -12   6   57.66    3.49
   2 -12   6   58.59    3.62
  -2  12  -6   58.49    3.52
   2 -12   6   54.97    3.49
   2 -12   6   60.87    3.43
  -2  12  -6   58.77    3.59
  -2  12  -6   61.44    3.65
  -2  12  -7    8.87    1.37
  -2  12  -7    7.81    1.45
  -2  12  -7    7.60    1.42
  -2  12  -7    7.54    1.37
   2 -12   7    7.87    1.33
   2 -12   7    9.58    1.57
   2 -12   7    8.20    1.56
   2 -12   7   10.48    1.57
  -2  12  -7    9.48    1.48
  -2  12  -7    9.25    1.48
  -2  12  -8   85.82    4.46
  -2  12  -8  100.11    4.72
  -2  12  -8   99.01    4.50
   2 -12   8   90.79    4.51
   2 -12   8   90.46    4.38
   2 -12   8   93.91    4.72
  -2  12  -8   94.51    4.44
  -2  12  -8   91.01    4.37
  -2  12  -9    0.82    0.80
  -2  12  -9    1.36    0.83
  -2  12  -9    1.43    0.85
  -2  12  -9    0.92    0.75
  -2  12  -9    1.64    0.84
   2 -12   9    0.51    0.85
   2 -12   9    0.62    0.75
   2 -12   9    1.32    0.75
   2 -12   9    1.22    0.73
   2 -12  10  100.10    4.08
   2 -12  10   92.71    4.12
   2 -12  10   93.36    4.41
   2 -12  10  105.64    4.89
  -2  12 -10   90.90    4.33
  -2  12 -10   97.27    4.52
  -2  12 -10   95.74    4.13
  -2  12 -10  104.85    4.26
   2 -12  11    0.56    0.61
   2 -12  11   -0.08    0.63
   2 -12  11    0.32    0.72
   2 -12  12   46.98    2.66
   2 -12  12   39.23    2.40
   2 -12  12   40.50    2.39
   2 -12  12   40.98    2.63
   2 -12  13   10.07    1.12
   2 -11  -4   62.88    2.69
  -2  11   4   70.61    2.70
   2 -11  -4   69.98    2.65
[truncated: 1,220,176 more chars]
